# Supplementary material for: The Role of Galanin during Bacterial Infection in Larval Zebrafish
Source: Cells. 2021 Aug 6;10(8):2011. doi: 10.3390/cells10082011 (PMC8391356; doi:10.3390/cells10082011)
Supplement: Supplementary file 1 [file cells-10-02011-s001.zip]

Archive with 6 entries (6 files):
- Figure S1.pdf
- Figure S2.pdf
- Table S1.pdf
- Table S2.pdf
- Table S3.xlsx
- Table S4.xlsx
