# Supplementary material for: The Role of Galanin during Bacterial Infection in Larval Zebrafish
Source: Cells. 2021 Aug 6;10(8):2011. doi: 10.3390/cells10082011 (PMC8391356; doi:10.3390/cells10082011)
Supplement: Supplementary file 1 [file cells-10-02011-s001.zip › Table S3.xlsx]

## Sheet: Suppl. Table 3
Supplemental Table 3. Genes significantly regulated in gal+/+ larvae after M. marinum infection
Ensembl gene ID	Abbreviated gene name	Fold change	P-value
ENSDARG00000093098	ccl34b.8	154.195	1.6976e-18
ENSDARG00000051890	hp	149.257	5.24641e-06
ENSDARG00000010729	CABZ01073795.1	81.3681	4.03725e-07
ENSDARG00000099539	dicp2.2	62.5097	4.82949e-07
ENSDARG00000101893	CR388178.1	55.0302	0.000692545
ENSDARG00000026049	mxf	44.1055	0.000421816
ENSDARG00000102175	hamp	42.3089	1.51448e-38
ENSDARG00000095801	BX649485.2	41.8001	5.11666e-20
ENSDARG00000095820	BX649485.4	40.2672	6.59003e-19
ENSDARG00000090352	CR855311.1	36.0869	4.58539e-13
ENSDARG00000093779	cxcl11.7	34.5966	0.000507748
ENSDARG00000007769	sult5a1	32.6703	2.30145e-07
ENSDARG00000052088	cxcr1	29.6901	1.68368e-19
ENSDARG00000003523	itln3	27.824	1.01445e-05
ENSDARG00000069844	acod1	27.3185	3.83566e-30
ENSDARG00000096726	si:ch211-250m6.2	26.9413	0.000303491
ENSDARG00000098752	csf3b	26.4633	1.92482e-14
ENSDARG00000104976	si:ch1073-67j19.2	25.0092	0.00174525
ENSDARG00000093763	si:ch211-271e10.6	24.7525	0.00309928
ENSDARG00000096906	si:dkey-7i4.24	24.5633	3.02849e-05
ENSDARG00000097745	BX323987.1	23.6485	1.64752e-20
ENSDARG00000116843	BX324216.4	23.37	0.0176057
ENSDARG00000058731	slc2a6	22.3488	1.95776e-37
ENSDARG00000033587	CABZ01088134.1	21.8228	2.87868e-45
ENSDARG00000009511	tnfa	21.406	6.78359e-15
ENSDARG00000105316	si:dkey-187j14.7	21.1993	6.44641e-05
ENSDARG00000097320	CR848791.3	20.5148	0.0214644
ENSDARG00000094983	ccl34a.3	20.3944	8.19551e-07
ENSDARG00000097782	si:dkey-42l23.4	20.366	4.16648e-05
ENSDARG00000090267	CU062628.1	19.923	0.000660057
ENSDARG00000012395	mmp13a	19.3688	1.70766e-09
ENSDARG00000090873	ccl34a.4	19.3159	1.04657e-70
ENSDARG00000051912	hbxb	19.2494	2.17897e-09
ENSDARG00000045089	si:ch211-270n8.1	18.2691	3.56146e-05
ENSDARG00000093623	CR392341.1	18.0539	0.0122063
ENSDARG00000033227	lect2l	17.7088	7.06274e-09
ENSDARG00000023656	he1.1	17.1913	9.91632e-05
ENSDARG00000086337	si:dkey-102g19.3	16.7702	1.56918e-72
ENSDARG00000086654	cbln11	16.6091	3.52147e-06
ENSDARG00000075027	fgfr1bl	16.2493	2.00423e-06
ENSDARG00000025046	AL935186.1	16.2425	0.0361917
ENSDARG00000090889	si:ch211-132p1.3	15.9758	9.38743e-12
ENSDARG00000045190	ch25h	15.7432	1.23883e-24
ENSDARG00000097470	FP015862.2	15.1608	0.00644769
ENSDARG00000035101	dicp2.1	14.7957	9.26287e-18
ENSDARG00000104919	si:ch211-153b23.3	14.1735	1.62075e-08
ENSDARG00000053131	irak3	14.0044	3.07091e-27
ENSDARG00000102514	BX323596.2	13.9586	1.82828e-06
ENSDARG00000104859	si:dkey-1c7.2	13.7011	0.0146688
ENSDARG00000068303	zgc:171509	13.6577	9.90125e-12
ENSDARG00000090557	si:ch1073-110a20.7	13.6191	1.50408e-09
ENSDARG00000022139	ocstamp	13.0883	3.76742e-05
ENSDARG00000038424	c4b	13.0667	1.39323e-34
ENSDARG00000100942	zgc:194655	12.8637	1.38718e-05
ENSDARG00000105052	cfhl5	12.7869	4.8152e-20
ENSDARG00000113428	RF00001	12.5263	0.041632
ENSDARG00000075265	plaua	12.4967	4.97729e-16
ENSDARG00000014024	ms4a17a.4	12.4966	3.38186e-24
ENSDARG00000114454	CR762483.1	12.4782	2.33197e-21
ENSDARG00000045999	saa	12.0738	1.79632e-07
ENSDARG00000105562	si:dkey-23i12.7	12.0489	2.82018e-43
ENSDARG00000103769	si:ch211-147m6.2	11.9233	0.0282457
ENSDARG00000094438	plac8.2	11.7427	6.20909e-06
ENSDARG00000077975	si:ch73-343l4.8	11.7233	1.27603e-07
ENSDARG00000116660	si:ch211-9d9.8	11.7007	0.000700658
ENSDARG00000031359	cmpk2	11.5491	0.00357143
ENSDARG00000116623	ftr50	11.4183	0.00300532
ENSDARG00000026417	ccr12b.2	11.379	5.79569e-12
ENSDARG00000102094	wu:fd46c06	11.2346	0.000236962
ENSDARG00000098793	CABZ01078120.1	11.0846	0.0342822
ENSDARG00000058557	il11b	11.0585	0.0026577
ENSDARG00000100662	cxcl11.1	11.0326	4.06055e-06
ENSDARG00000043798	ms4a17a.1	11.0053	0.00142165
ENSDARG00000105674	ms4a17a.2	10.9511	4.75167e-15
ENSDARG00000076586	csf2rb	10.8999	4.80551e-09
ENSDARG00000093074	si:ch211-139g16.8	10.8722	9.94667e-10
ENSDARG00000093214	si:ch211-284e13.9	10.8641	0.000428393
ENSDARG00000038682	zgc:171687	10.5773	4.00893e-13
ENSDARG00000073820	zgc:174917	10.508	8.94878e-06
ENSDARG00000074322	si:ch211-194m7.3	10.4953	0.00010595
ENSDARG00000104399	tppp	10.4006	9.79601e-37
ENSDARG00000076158	zgc:165583	10.2412	6.07963e-05
ENSDARG00000098700	il1b	10.1647	3.3942e-45
ENSDARG00000093124	scpp8	9.96423	8.29119e-11
ENSDARG00000094485	si:dkey-27h10.2	9.88173	6.82126e-12
ENSDARG00000031136	moxd1	9.81837	1.07844e-36
ENSDARG00000076828	zgc:194101	9.81274	0.00133584
ENSDARG00000053563	ms4a17a.3	9.59754	1.84474e-19
ENSDARG00000095532	si:dkey-58f10.13	9.59525	7.90967e-06
ENSDARG00000097380	CR812472.2	9.4531	1.85667e-08
ENSDARG00000089362	grn1	9.43943	1.06854e-59
ENSDARG00000078547	si:ch211-264f5.2	9.43236	2.14395e-10
ENSDARG00000036171	rnasel3	9.27721	9.9432e-11
ENSDARG00000086703	si:dkey-126g1.7	9.04968	5.55071e-23
ENSDARG00000091970	ms4a17a.3	9.01078	7.56483e-06
ENSDARG00000062788	irg1l	8.96208	1.38545e-06
ENSDARG00000117263	CABZ01056054.1	8.76207	0.000154129
ENSDARG00000107397	RF00001	8.7098	0.0498167
ENSDARG00000104795	cxcl8a	8.67105	4.28032e-14
ENSDARG00000079903	si:ch73-343l4.2	8.55939	6.6886e-13
ENSDARG00000012694	c3a.1	8.48129	3.88037e-07
ENSDARG00000038321	zgc:172053	8.42167	0.00469034
ENSDARG00000052656	si:ch211-193e13.5	8.40943	4.60546e-08
ENSDARG00000044775	fut7	8.39589	5.6845e-08
ENSDARG00000042577	batf3	8.28066	0.000248895
ENSDARG00000010312	cp	8.16319	1.79528e-11
ENSDARG00000087359	c3a.2	8.12737	2.6003e-07
ENSDARG00000088234	si:ch211-217k17.12	8.09185	0.000143883
ENSDARG00000076800	tnfrsf18	8.07348	6.55387e-13
ENSDARG00000029720	si:dkeyp-9d4.2	8.05698	8.64098e-13
ENSDARG00000098772	gig2d	7.98931	0.0461062
ENSDARG00000041221	zmp:0000000608	7.98697	0.00425685
ENSDARG00000079332	AL928650.1	7.97059	0.0143738
ENSDARG00000099068	si:ch211-147m6.3	7.96902	0.0183293
ENSDARG00000074782	adgrg3	7.87177	4.01273e-26
ENSDARG00000056407	irf8	7.86623	1.02621e-40
ENSDARG00000090730	cfbl	7.65258	2.89126e-11
ENSDARG00000076789	cx32.2	7.56625	2.14948e-15
ENSDARG00000097909	si:dkey-195m11.11	7.55989	3.37139e-11
ENSDARG00000055278	cfb	7.43872	2.72724e-07
ENSDARG00000109648	si:ch211-147m6.1	7.37703	1.28329e-05
ENSDARG00000039351	ccl19b	7.27676	8.81685e-08
ENSDARG00000105494	si:ch211-113d11.8	7.26362	7.31077e-12
ENSDARG00000057121	c7b	7.24134	1.64516e-24
ENSDARG00000079325	CABZ01046432.1	7.1767	0.0154557
ENSDARG00000037859	il11a	7.16841	0.00144055
ENSDARG00000091885	grnas	7.123	4.51504e-49
ENSDARG00000096762	si:dkey-61p9.11	7.10463	0.000776002
ENSDARG00000069381	si:ch211-125e6.5	7.07611	0.000499914
ENSDARG00000077169	si:ch211-153b23.4	7.03919	4.13438e-17
ENSDARG00000094694	BX005329.3	6.96848	0.013354
ENSDARG00000062820	irgf3	6.91138	0.00642809
ENSDARG00000100900	si:ch211-183d5.2	6.90792	4.00893e-10
ENSDARG00000091730	gig2l	6.81575	0.0220279
ENSDARG00000041917	ccl38a.4	6.81391	0.000265427
ENSDARG00000054847	xcr1a.1	6.80209	0.0426196
ENSDARG00000102318	il6	6.79351	0.000202928
ENSDARG00000025903	lgals9l1	6.67773	1.22534e-37
ENSDARG00000117384	CABZ01084575.1	6.59135	5.48161e-24
ENSDARG00000110288	CT583625.5	6.54794	2.26354e-10
ENSDARG00000097698	si:dkey-117a8.4	6.52254	3.34001e-06
ENSDARG00000111882	si:ch211-194m7.4	6.45824	0.00515174
ENSDARG00000087832	bcl3	6.44925	3.12749e-15
ENSDARG00000093010	BX511259.1	6.42054	0.00348172
ENSDARG00000117735	CR926130.1	6.40521	0.0351126
ENSDARG00000097421	si:dkeyp-50b9.1	6.38491	5.62057e-06
ENSDARG00000105324	si:dkey-11o1.7	6.3578	0.0144504
ENSDARG00000041294	noxo1a	6.34756	0.000115478
ENSDARG00000043719	c3a.6	6.28191	9.52591e-06
ENSDARG00000075626	zgc:172090	6.25539	0.00100657
ENSDARG00000087575	zmp:0000000912	6.23705	0.0224549
ENSDARG00000096955	CR848791.2	6.19932	0.0164663
ENSDARG00000092894	si:ch211-114l13.9	6.14366	1.23471e-05
ENSDARG00000002347	cyp11a1	6.10415	0.0415636
ENSDARG00000053836	si:ch211-284o19.8	6.09611	1.78712e-06
ENSDARG00000115608	BX649608.2	6.07974	0.0180532
ENSDARG00000089667	MFAP4 (1 of many)	6.02755	2.87826e-11
ENSDARG00000087623	BX649485.1	5.98484	1.58215e-09
ENSDARG00000056498	crp2	5.98465	7.25707e-05
ENSDARG00000000656	psmb9a	5.96727	0.000700962
ENSDARG00000013598	tnfb	5.96391	1.1253e-17
ENSDARG00000104398	si:ch73-343g19.4	5.78501	0.000440277
ENSDARG00000068874	si:ch211-250m6.7	5.78012	0.000172923
ENSDARG00000102776	cxcl19	5.76813	4.44973e-10
ENSDARG00000073726	zbtb32	5.75713	0.00103077
ENSDARG00000117248	BX649399.2	5.75696	0.042087
ENSDARG00000090783	mfap4	5.74271	1.08461e-10
ENSDARG00000052207	c3a.3	5.61249	0.000208774
ENSDARG00000058389	ccl19a.1	5.59525	1.23591e-16
ENSDARG00000116628	BX908782.3	5.5859	0.00069781
ENSDARG00000101040	ccl20a.3	5.58106	0.0190232
ENSDARG00000087909	il4	5.5584	0.0116002
ENSDARG00000105364	si:ch73-223f5.1	5.54508	2.82231e-19
ENSDARG00000100599	c1s	5.53465	6.05844e-09
ENSDARG00000056874	lygl1	5.49658	5.17573e-16
ENSDARG00000043093	mpeg1.2	5.49589	7.08339e-05
ENSDARG00000016319	c9	5.46259	7.34495e-08
ENSDARG00000095200	si:ch211-197e7.1	5.45637	0.00368231
ENSDARG00000076969	ftr22	5.4444	0.0205138
ENSDARG00000097932	BX510649.1	5.43713	7.86322e-08
ENSDARG00000076727	si:ch211-247i17.1	5.43189	0.0262102
ENSDARG00000104325	plek	5.41903	8.00742e-15
ENSDARG00000001303	psmb8a	5.40181	3.41122e-09
ENSDARG00000071168	zmp:0000001138	5.3995	0.0211951
ENSDARG00000056462	crp2	5.36144	0.00461473
ENSDARG00000031588	si:dkey-239b22.1	5.35939	0.00020456
ENSDARG00000096898	CR925728.1	5.31862	7.80659e-07
ENSDARG00000097080	si:ch73-181m17.1	5.29892	1.94237e-09
ENSDARG00000093345	si:ch73-27e22.7	5.26105	0.0141541
ENSDARG00000053136	b2m	5.25398	1.36155e-15
ENSDARG00000042752	si:ch211-282j17.11	5.24139	0.018532
ENSDARG00000090649	ly86	5.23445	0.0167386
ENSDARG00000117566	BX005005.2	5.22637	3.21819e-05
ENSDARG00000087706	dicp3.3	5.20756	6.80107e-05
ENSDARG00000110574	MFAP4 (1 of many)	5.15925	0.00140132
ENSDARG00000114387	CU499336.2	5.12168	5.0819e-23
ENSDARG00000092858	si:ch1073-126c3.2	5.09086	3.01941e-06
ENSDARG00000100794	mmp13b	5.07914	7.20038e-05
ENSDARG00000094678	si:dkey-9i23.6	5.03607	0.0343674
ENSDARG00000038553	BX890608.1	5.0272	0.0257504
ENSDARG00000029232	FO704779.1	5.0127	0.0144027
ENSDARG00000093303	ifitm1	5.00729	5.02149e-06
ENSDARG00000004954	grna	4.98695	3.51212e-12
ENSDARG00000103852	pigrl4.2	4.9414	0.00529161
ENSDARG00000001656	psmb13a	4.88745	2.16675e-07
ENSDARG00000093082	LO018605.1	4.88258	0.00797472
ENSDARG00000045011	tapbp.2	4.87422	4.44487e-16
ENSDARG00000093198	c3a.4	4.84906	4.69834e-09
ENSDARG00000096311	si:dkey-211g8.8	4.78244	0.00283784
ENSDARG00000042983	has1	4.76465	0.023004
ENSDARG00000098570	si:ch211-8c17.2	4.76414	2.061e-05
ENSDARG00000097527	ms4a17a.5	4.71416	6.25887e-07
ENSDARG00000031731	si:ch73-27e22.6	4.6931	0.0444119
ENSDARG00000007018	ms4a17a.6	4.65231	0.000104441
ENSDARG00000086166	si:ch211-286b5.9	4.59149	0.00802208
ENSDARG00000104205	cfhl3	4.58895	0.0003943
ENSDARG00000019772	si:ch1073-280e3.1	4.578	1.31445e-12
ENSDARG00000111125	FP102888.2	4.56662	0.0425915
ENSDARG00000077308	gpr84	4.53224	0.000138697
ENSDARG00000105212	cfhl1	4.52172	1.2103e-06
ENSDARG00000009702	ascl1b	4.48582	7.6734e-09
ENSDARG00000055901	steap4	4.47745	9.47662e-07
ENSDARG00000089873	socs1b	4.47302	0.0191596
ENSDARG00000102299	cxcl8b.1	4.47017	5.95672e-07
ENSDARG00000094910	si:dkey-22i16.7	4.45214	0.00725673
ENSDARG00000100941	clca1	4.43759	0.038484
ENSDARG00000012435	spic	4.41178	0.0102879
ENSDARG00000068233	zgc:64051	4.41049	3.85259e-21
ENSDARG00000103199	si:dkey-247k7.2	4.40997	1.85869e-06
ENSDARG00000045561	dram1	4.4088	1.36921e-13
ENSDARG00000079553	cd83	4.39317	1.59449e-08
ENSDARG00000095695	ms4a17a.10	4.38209	2.7949e-06
ENSDARG00000052779	zgc:153932	4.37382	0.000130568
ENSDARG00000035435	m17	4.36128	3.69534e-07
ENSDARG00000116259	chia.6	4.34622	0.000281765
ENSDARG00000060498	tnfrsf9a	4.31842	1.0964e-07
ENSDARG00000057787	itgae.2	4.31772	0.0064056
ENSDARG00000038683	MFAP4 (1 of many)	4.31288	1.40303e-05
ENSDARG00000093193	chia.6	4.30935	1.84205e-10
ENSDARG00000079402	tapbp.1	4.28835	1.56e-18
ENSDARG00000069216	c6ast1	4.28148	0.0223275
ENSDARG00000058477	pimr72	4.25189	0.0342992
ENSDARG00000094230	si:dkey-211g8.4	4.22144	0.0232624
ENSDARG00000070041	zgc:153920	4.21142	0.00601035
ENSDARG00000116123	CR626884.4	4.20946	0.0490998
ENSDARG00000095123	CU694808.1	4.19262	0.0321468
ENSDARG00000052917	si:ch211-202f3.3	4.16428	0.000123296
ENSDARG00000088711	lgals1l1	4.15767	1.7821e-07
ENSDARG00000095789	ccr8.1	4.15179	0.0209974
ENSDARG00000059294	marco	4.14351	1.52213e-07
ENSDARG00000041835	ccl38a.5	4.12774	0.00283747
ENSDARG00000100835	RGS13 (1 of many)	4.11885	0.0369375
ENSDARG00000024815	ogfrl2	4.11236	1.28403e-06
ENSDARG00000094984	si:ch211-197g15.8	4.09486	1.30837e-05
ENSDARG00000036787	tap2a	4.08885	9.08485e-05
ENSDARG00000091616	prok2	4.08454	0.0210496
ENSDARG00000039863	lifrb	4.0716	1.57604e-21
ENSDARG00000092731	mhc1uka	4.05597	0.000139383
ENSDARG00000117266	FO904966.1	4.05589	7.9694e-05
ENSDARG00000099094	CR974475.1	4.04896	9.06835e-06
ENSDARG00000098995	cyp2k6	4.04729	0.000357562
ENSDARG00000094428	si:dkey-31f5.8	4.03039	6.29115e-08
ENSDARG00000058206	si:ch211-153b23.5	3.9954	8.94162e-12
ENSDARG00000079227	plekhs1	3.97251	0.00117238
ENSDARG00000099138	btr29	3.95308	0.046858
ENSDARG00000067797	spi1a	3.93722	2.22808e-13
ENSDARG00000103556	si:ch211-218g23.6	3.93669	0.000577957
ENSDARG00000097157	si:ch211-207n23.2	3.90871	0.00103982
ENSDARG00000105418	CU457819.3	3.89855	0.0293087
ENSDARG00000068288	lamc2	3.87027	9.7873e-05
ENSDARG00000100442	cfh	3.86966	0.002168
ENSDARG00000004748	zgc:100868	3.85203	0.00160529
ENSDARG00000103898	CT737210.1	3.81466	0.0154287
ENSDARG00000087736	si:dkey-118k5.3	3.80326	5.54158e-05
ENSDARG00000038587	CU929150.1	3.75549	2.99787e-05
ENSDARG00000074919	BFSP1	3.75547	1.84312e-06
ENSDARG00000103634	CU914622.2	3.74297	3.41444e-06
ENSDARG00000096838	CR848791.1	3.73135	8.83449e-07
ENSDARG00000094298	CT573178.1	3.72601	0.000560308
ENSDARG00000088283	si:ch73-248e21.5	3.72438	8.01316e-14
ENSDARG00000095840	CU929426.1	3.71871	0.0186236
ENSDARG00000092862	si:ch211-260p9.3	3.71445	1.02343e-11
ENSDARG00000040474	snx10b	3.71361	3.42999e-08
ENSDARG00000034063	unm_sa911	3.70537	9.79856e-25
ENSDARG00000088612	si:ch211-153b23.7	3.69509	2.00539e-10
ENSDARG00000114577	si:dkey-159n16.2	3.69193	0.0204595
ENSDARG00000091926	si:dkey-103e21.5	3.6766	0.00013007
ENSDARG00000007823	atf3	3.6756	6.38154e-21
ENSDARG00000099674	dicp3.1	3.6674	1.68383e-07
ENSDARG00000052895	htra3a	3.66443	0.00575384
ENSDARG00000002165	psme1	3.66259	3.1192e-13
ENSDARG00000007709	adamts8a	3.64517	2.65663e-05
ENSDARG00000044039	stx11a	3.64401	3.62909e-13
ENSDARG00000113076	si:ch211-182p11.1	3.63758	8.9397e-10
ENSDARG00000076483	zgc:198241	3.63079	6.6923e-05
ENSDARG00000053005	cd22	3.62735	7.79625e-05
ENSDARG00000096625	si:ch211-286b5.8	3.62431	0.0074537
ENSDARG00000043802	ms4a17a.8	3.6239	3.91763e-12
ENSDARG00000052396	pkz	3.62365	9.69485e-06
ENSDARG00000089432	si:ch211-212k18.15	3.61574	0.00875148
ENSDARG00000100383	il10ra	3.60077	3.76213e-11
ENSDARG00000040510	ca15b	3.59344	0.0119542
ENSDARG00000095409	si:ch211-226h7.8	3.59312	1.53275e-06
ENSDARG00000010384	lpar5a	3.58327	1.46703e-05
ENSDARG00000038669	gbp2	3.58136	1.95856e-06
ENSDARG00000055550	FO834888.1	3.57887	0.026447
ENSDARG00000038668	gbp1	3.57748	2.58334e-09
ENSDARG00000116994	CABZ01109480.1	3.57255	0.00220431
ENSDARG00000098522	BX649431.1	3.56632	0.0201689
ENSDARG00000117300	BX936456.1	3.54824	0.0366886
ENSDARG00000029803	oxgr1b	3.54717	0.0251672
ENSDARG00000069944	p2ry13	3.54617	1.15168e-06
ENSDARG00000102281	CR391937.1	3.54534	0.00535439
ENSDARG00000055831	si:dkey-182g1.6	3.53985	0.000123745
ENSDARG00000055705	f5	3.53477	2.14432e-12
ENSDARG00000075592	tnfaip8l2a	3.52377	3.20459e-23
ENSDARG00000076196	si:ch211-226h7.6	3.52005	1.72234e-06
ENSDARG00000098774	si:zfos-741a10.3	3.51338	3.82712e-12
ENSDARG00000090977	ifit12	3.49593	0.00221043
ENSDARG00000043085	alox5b.1	3.49063	0.0198232
ENSDARG00000092204	ms4a17a.5	3.48528	2.86793e-07
ENSDARG00000004301	rhogb	3.48218	6.50202e-13
ENSDARG00000082187	dre-mir-21-1	3.47694	0.00120008
ENSDARG00000101566	CR769772.4	3.47038	8.14455e-05
ENSDARG00000103319	si:ch73-359m17.7	3.46937	0.00555321
ENSDARG00000055252	snap23.2	3.44639	1.06205e-09
ENSDARG00000015355	fosl1a	3.4378	0.0027144
ENSDARG00000102456	cfhl4	3.43475	2.14344e-05
ENSDARG00000041333	si:dkey-125e8.4	3.434	0.0177891
ENSDARG00000097461	BX957326.3	3.42368	0.0419906
ENSDARG00000096587	itgam	3.42065	3.84529e-06
ENSDARG00000074510	si:busm1-104n07.3	3.41413	0.0461731
ENSDARG00000095609	ftr60	3.41011	0.0462765
ENSDARG00000100461	CABZ01078737.1	3.38204	2.01286e-09
ENSDARG00000094367	AL935300.1	3.38053	0.000962425
ENSDARG00000096513	BX547930.2	3.36675	0.0369331
ENSDARG00000055365	si:dkey-25e12.3	3.36427	0.000185669
ENSDARG00000093621	si:dkey-27b3.4	3.36204	0.0329884
ENSDARG00000091234	si:ch73-335l21.4	3.3451	2.40515e-11
ENSDARG00000076914	lacc1	3.3416	0.000457929
ENSDARG00000113107	CABZ01085275.1	3.34148	0.000141094
ENSDARG00000039234	zgc:171579	3.34014	0.0269915
ENSDARG00000105551	si:cabz01101003.1	3.33959	7.53319e-20
ENSDARG00000019521	mpx	3.3379	7.34005e-14
ENSDARG00000112125	FP236331.1	3.32962	0.00142028
ENSDARG00000042683	si:dkey-15j16.3	3.32325	0.0187619
ENSDARG00000054968	cd40	3.31618	3.64856e-06
ENSDARG00000076958	jac8	3.30974	0.0001916
ENSDARG00000114741	CABZ01008739.1	3.3067	0.042049
ENSDARG00000061547	hist1h4l	3.30233	0.0254706
ENSDARG00000077069	srgn	3.28305	3.52588e-11
ENSDARG00000095562	si:ch73-138i16.1	3.27695	3.5175e-47
ENSDARG00000112575	CU467905.1	3.27249	4.94081e-05
ENSDARG00000113766	CU462915.1	3.27223	0.0146764
ENSDARG00000095174	si:ch73-243b8.4	3.26614	0.000406552
ENSDARG00000045427	si:dkey-96n2.3	3.25061	0.00822912
ENSDARG00000026925	nos2a	3.24978	0.0197651
ENSDARG00000057113	c6	3.23142	1.51028e-10
ENSDARG00000104415	si:ch73-236c18.6	3.22581	0.0012113
ENSDARG00000059369	si:ch1073-15f12.3	3.22315	0.00460029
ENSDARG00000054340	sla1	3.21867	0.00092634
ENSDARG00000023188	lcp1	3.21857	1.38444e-14
ENSDARG00000092091	cyp2x12	3.21854	0.0372284
ENSDARG00000059363	tgfbr2a	3.21094	9.75064e-08
ENSDARG00000067916	lyn	3.21004	2.16852e-10
ENSDARG00000089706	si:ch211-276a23.5	3.20821	5.67584e-09
ENSDARG00000018283	cyba	3.20766	9.58275e-14
ENSDARG00000088831	si:dkey-81j8.6	3.20447	0.000447972
ENSDARG00000102835	CABZ01021435.1	3.20157	0.00233643
ENSDARG00000054153	ftr50	3.20141	0.000110756
ENSDARG00000074501	tnip2	3.19903	2.08705e-12
ENSDARG00000067847	il21	3.19799	0.0101184
ENSDARG00000099295	BX511034.4	3.19632	0.00213824
ENSDARG00000104332	cdh28	3.19264	0.00149118
ENSDARG00000044774	pou5f3	3.19006	0.0204239
ENSDARG00000100106	CR385054.1	3.18756	5.76591e-09
ENSDARG00000117506	BX322792.1	3.18245	0.000672558
ENSDARG00000104895	BX004857.1	3.17494	0.000163065
ENSDARG00000103466	ccl35.1	3.1692	0.000303185
ENSDARG00000074656	ctss2.1	3.16831	2.17074e-05
ENSDARG00000086838	itga2.3	3.16611	6.27653e-06
ENSDARG00000058647	hck	3.16196	1.56008e-09
ENSDARG00000017984	zgc:172106	3.15905	0.0220555
ENSDARG00000102762	pik3r5	3.15741	9.07903e-06
ENSDARG00000105393	zgc:112234	3.15512	0.00916536
ENSDARG00000087424	si:dkey-187j14.6	3.15498	3.75475e-08
ENSDARG00000086903	gig2o	3.15049	9.0149e-05
ENSDARG00000116443	BX510986.1	3.13668	2.65831e-29
ENSDARG00000068382	pglyrp5	3.12607	0.0115668
ENSDARG00000045224	glipr1a	3.12358	5.62225e-05
ENSDARG00000087403	si:ch211-214p13.3	3.11312	0.0205108
ENSDARG00000043089	alox5b.2	3.11007	0.0137585
ENSDARG00000069961	il21r.1	3.1059	4.18285e-08
ENSDARG00000007582	si:ch1073-155h21.1	3.10232	0.0340803
ENSDARG00000093546	ms4a17a.10	3.10142	2.68016e-08
ENSDARG00000094990	si:dkey-91f15.1	3.09834	1.64325e-07
ENSDARG00000100191	trgv6	3.09608	0.00109797
ENSDARG00000016674	si:ch73-166o21.1	3.08949	0.0215006
ENSDARG00000016188	SBNO2	3.08706	2.8286e-14
ENSDARG00000041923	ccl38.6	3.087	1.09002e-07
ENSDARG00000105367	si:dkey-88n24.11	3.08599	0.0132328
ENSDARG00000074378	junba	3.08426	1.13609e-11
ENSDARG00000104133	RF00001	3.08142	9.06084e-05
ENSDARG00000101930	CU914622.1	3.07457	0.0180384
ENSDARG00000078734	myo1f	3.07298	1.67212e-11
ENSDARG00000010556	mmp25b	3.0714	6.92896e-06
ENSDARG00000105739	LO018260.2	3.06664	0.00561737
ENSDARG00000083310	dre-mir-146a	3.06322	0.0381165
ENSDARG00000091860	zgc:194007	3.06183	0.000368948
ENSDARG00000112545	ftr50	3.06118	0.039414
ENSDARG00000027658	irf10	3.06098	1.77439e-06
ENSDARG00000103330	si:ch73-236c18.5	3.05554	0.00600829
ENSDARG00000115872	CU855552.1	3.05458	8.00941e-17
ENSDARG00000026611	socs3b	3.05308	1.0077e-16
ENSDARG00000095848	si:dkey-239n17.6	3.05199	0.00051995
ENSDARG00000031885	psmb12	3.04981	0.00796477
ENSDARG00000086266	CR925773.1	3.049	0.00313751
ENSDARG00000109626	si:ch211-226h7.3	3.03691	6.07526e-06
ENSDARG00000105317	si:ch1073-365p7.2	3.03402	0.0468041
ENSDARG00000104077	fcer1gl	3.03142	6.68477e-17
ENSDARG00000092606	CU855900.1	3.02147	2.42393e-20
ENSDARG00000043796	ms4a17a.7	3.01509	8.61005e-08
ENSDARG00000102211	csf3a	3.0136	2.64337e-06
ENSDARG00000100248	c1r	3.01181	0.00794858
ENSDARG00000117338	FP067442.1	3.01017	0.04107
ENSDARG00000068939	xaf1	3.00881	2.24596e-08
ENSDARG00000074653	si:ch211-233m11.1	3.00058	0.00811557
ENSDARG00000115041	ftr50	2.99574	0.0391687
ENSDARG00000100450	btr21	2.98616	0.00364786
ENSDARG00000096508	BX322618.1	2.97888	3.75878e-09
ENSDARG00000088022	mhc1zfa	2.97682	0.00687364
ENSDARG00000021004	c5	2.97033	0.00203689
ENSDARG00000039243	zgc:152791	2.96141	0.00912063
ENSDARG00000037861	slc2a3b	2.95596	2.15531e-12
ENSDARG00000099180	CR927050.1	2.95371	0.000865629
ENSDARG00000042698	si:dkey-15j16.6	2.94727	0.00711922
ENSDARG00000042138	selp	2.94451	0.00916516
ENSDARG00000061520	b4galnt1a	2.94176	1.90227e-07
ENSDARG00000089894	zmp:0000001289	2.94131	0.0194118
ENSDARG00000089383	il1fma	2.93618	0.000527142
ENSDARG00000098736	si:dkey-201i2.4	2.92929	0.0083714
ENSDARG00000068255	nanos3	2.91768	0.0390674
ENSDARG00000097031	si:ch73-380l3.3	2.91531	0.00153013
ENSDARG00000088444	selenol	2.91445	4.14984e-05
ENSDARG00000094396	CR848841.1	2.90589	7.70553e-07
ENSDARG00000092890	si:ch73-44m9.5	2.9034	0.0021425
ENSDARG00000097606	tmem82	2.90008	0.000165011
ENSDARG00000038025	cbx7a	2.89543	1.48399e-12
ENSDARG00000016607	echdc2	2.89514	1.54612e-12
ENSDARG00000098805	vwa11	2.89466	0.0207969
ENSDARG00000032631	ltb4r	2.88991	1.10915e-08
ENSDARG00000038681	MFAP4 (1 of many)	2.88631	0.000876742
ENSDARG00000105653	BX323797.4	2.88604	0.00825527
ENSDARG00000101331	tekt1	2.86913	1.41807e-05
ENSDARG00000030254	cbln9	2.8664	0.000902645
ENSDARG00000110136	RF00001	2.86292	0.0489545
ENSDARG00000052157	il12rb2	2.86176	9.38881e-05
ENSDARG00000061710	map3k8	2.85668	0.00244237
ENSDARG00000062049	hmha1b	2.85604	7.57007e-13
ENSDARG00000105530	si:dkey-19b23.14	2.84009	9.87819e-05
ENSDARG00000114588	AL627164.1	2.83959	7.20835e-06
ENSDARG00000087084	hcar1-4	2.83872	0.00124748
ENSDARG00000097872	si:ch211-137j23.6	2.83812	5.75795e-05
ENSDARG00000006588	zgc:111983	2.82441	0.00638368
ENSDARG00000094489	si:dkey-58f10.6	2.82415	0.000371763
ENSDARG00000005481	nfkbiaa	2.82233	8.84993e-26
ENSDARG00000041041	cxcr3.2	2.82018	4.44056e-05
ENSDARG00000028389	rab44	2.81932	3.94917e-06
ENSDARG00000079399	F2RL3	2.80909	0.00195679
ENSDARG00000100131	cdh29	2.80076	3.95337e-08
ENSDARG00000093042	si:dkey-104n9.1	2.79552	7.80501e-05
ENSDARG00000099409	zgc:162182	2.79365	0.0113858
ENSDARG00000023157	cbln10	2.77296	8.27589e-06
ENSDARG00000090524	f2rl2	2.76019	4.20217e-05
ENSDARG00000095719	si:dkey-222h21.2	2.75707	0.00978251
ENSDARG00000010317	gpr183a	2.75667	0.000710633
ENSDARG00000116224	CABZ01030282.1	2.73282	0.00325661
ENSDARG00000041980	calhm6	2.72952	0.0115732
ENSDARG00000041645	sb:cb37	2.7261	0.00346636
ENSDARG00000087574	nox1	2.72347	1.05109e-06
ENSDARG00000104120	LO018260.1	2.72186	0.000636802
ENSDARG00000040319	CABZ01041494.1	2.71966	0.0331105
ENSDARG00000071653	si:ch73-256j6.2	2.71678	0.0367857
ENSDARG00000059235	zgc:113274	2.71438	0.00789028
ENSDARG00000071657	si:dkey-19a16.4	2.70833	0.000532146
ENSDARG00000040251	ctsk	2.70794	3.97802e-10
ENSDARG00000060094	ptgis	2.70767	1.45366e-06
ENSDARG00000117635	CR855865.1	2.70538	0.000251046
ENSDARG00000017489	ifi45	2.70402	2.51982e-12
ENSDARG00000070502	si:dkey-31e10.5	2.69797	1.20947e-05
ENSDARG00000025428	socs3a	2.69772	9.79858e-17
ENSDARG00000042725	cebpb	2.69465	2.72096e-10
ENSDARG00000096091	BX927253.2	2.69	0.0073811
ENSDARG00000110377	RF00001	2.67621	0.000556004
ENSDARG00000104474	il6r	2.67253	9.69474e-06
ENSDARG00000054827	ssuh2.4	2.65921	0.00154426
ENSDARG00000097156	CR944667.1	2.65807	0.00939991
ENSDARG00000076144	si:ch211-74m13.3	2.65503	3.23951e-12
ENSDARG00000102031	BX950220.1	2.6509	0.0135921
ENSDARG00000009123	sele	2.64554	7.50277e-06
ENSDARG00000099382	si:ch211-209n20.1	2.64452	0.00741202
ENSDARG00000057644	adam8b	2.64129	6.87284e-05
ENSDARG00000075389	si:ch211-281g13.4	2.63896	0.00764505
ENSDARG00000076146	zgc:172075	2.63858	5.80403e-09
ENSDARG00000095739	si:dkey-73p2.1	2.63659	0.00544019
ENSDARG00000040812	ncf4	2.63629	9.03217e-09
ENSDARG00000079766	tap1	2.6354	1.44757e-06
ENSDARG00000092602	BX546499.1	2.63507	0.0361273
ENSDARG00000069559	muc13a	2.63006	4.26771e-05
ENSDARG00000074390	tmem176l.4	2.61749	3.63478e-07
ENSDARG00000008075	illr4	2.61561	1.707e-06
ENSDARG00000045530	si:ch211-244b2.4	2.6117	4.27742e-05
ENSDARG00000086374	isg15	2.60735	0.00293038
ENSDARG00000077982	elf3	2.60701	6.36135e-07
ENSDARG00000103444	gig2h	2.60462	0.0395049
ENSDARG00000079267	FERMT3 (1 of many)	2.60365	4.25738e-05
ENSDARG00000096226	znf1072	2.60219	0.00216416
ENSDARG00000092604	si:ch211-15j1.4	2.59581	0.0102582
ENSDARG00000091614	si:dkey-62k3.6	2.59405	0.00749944
ENSDARG00000096747	BX296562.2	2.59219	1.22746e-05
ENSDARG00000105481	si:ch211-243a20.4	2.58855	0.00366208
ENSDARG00000060200	CU019662.1	2.58853	0.000400764
ENSDARG00000113301	LO018260.3	2.58788	0.000158487
ENSDARG00000090401	CABZ01020840.1	2.5874	2.66532e-11
ENSDARG00000097241	BX120016.1	2.58679	0.019578
ENSDARG00000078757	si:ch211-212c13.8	2.5798	0.0104879
ENSDARG00000102129	crygn1	2.57905	7.13134e-06
ENSDARG00000044125	txn	2.57846	2.59689e-07
ENSDARG00000063539	slc25a15a	2.57626	1.66795e-10
ENSDARG00000068493	cyp2y3	2.57357	0.00436423
ENSDARG00000039436	il13ra2	2.5709	0.000186182
ENSDARG00000021521	rgs14a	2.56776	4.41177e-07
ENSDARG00000096793	BX842240.1	2.56773	0.0395842
ENSDARG00000105355	zgc:154164	2.56131	0.000612852
ENSDARG00000112759	si:ch211-122l24.6	2.56054	0.00453633
ENSDARG00000073789	zmp:0000000735	2.56045	0.0023745
ENSDARG00000069311	zgc:195175	2.55702	0.000397089
ENSDARG00000058943	cdcp1a	2.54676	8.24341e-09
ENSDARG00000032098	c8g	2.54505	0.00158202
ENSDARG00000077872	CR626907.1	2.54312	0.0338796
ENSDARG00000096979	NPC2 (1 of many)	2.53974	0.0363777
ENSDARG00000092283	cxl34b.11	2.53805	6.36124e-18
ENSDARG00000040736	crygm7	2.53615	0.00467442
ENSDARG00000074360	ftr57	2.53218	0.0138108
ENSDARG00000014427	mxe	2.5312	0.0163155
ENSDARG00000099026	si:dkey-185m8.2	2.5305	6.38084e-06
ENSDARG00000010625	clic2	2.52638	8.06556e-08
ENSDARG00000042613	crp3	2.51706	0.00520312
ENSDARG00000056374	noxo1b	2.51588	0.000273902
ENSDARG00000074851	s1pr4	2.51588	0.016135
ENSDARG00000097610	BX005183.3	2.51572	2.62986e-16
ENSDARG00000112719	si:dkey-4j21.2	2.51375	0.0169994
ENSDARG00000006409	mapk12b	2.51037	0.0014972
ENSDARG00000054610	coro1a	2.51025	2.19295e-09
ENSDARG00000003475	sult1st5	2.51016	0.000157489
ENSDARG00000070757	si:ch211-182e10.4	2.5056	0.0380003
ENSDARG00000016939	itgb2	2.5049	1.71438e-09
ENSDARG00000076269	zgc:172131	2.49999	0.00180958
ENSDARG00000090890	cmklr1	2.49943	0.00012104
ENSDARG00000077697	si:dkey-105i14.1	2.49275	0.000420064
ENSDARG00000043492	irf1a	2.49268	0.00200367
ENSDARG00000089399	tmem176l.2	2.49185	2.72183e-05
ENSDARG00000101757	si:dkey-27n6.4	2.49144	5.18947e-06
ENSDARG00000086647	chrng	2.48998	3.29878e-05
ENSDARG00000096676	AL929237.3	2.48512	0.000942086
ENSDARG00000075229	slc46a2	2.48392	0.000325767
ENSDARG00000089434	etv7	2.48134	0.00255284
ENSDARG00000069089	agrp	2.47955	0.0059795
ENSDARG00000052626	AL954655.1	2.47889	0.00165299
ENSDARG00000105521	si:ch73-40a2.1	2.47761	0.00181128
ENSDARG00000100199	si:ch1073-185p12.2	2.47436	4.40138e-06
ENSDARG00000053761	si:dkey-187j14.4	2.47356	0.00122782
ENSDARG00000090600	si:ch211-213a13.1	2.46756	0.000592782
ENSDARG00000074771	ifngr1	2.46413	3.3045e-05
ENSDARG00000032206	cthl	2.46405	0.000192191
ENSDARG00000058053	serping1	2.46218	0.0286274
ENSDARG00000093877	MFAP4 (1 of many)	2.45919	0.0067121
ENSDARG00000019861	fgl2a	2.4572	2.58147e-06
ENSDARG00000100511	CR855379.2	2.45504	3.81205e-06
ENSDARG00000094098	si:ch211-278p9.3	2.44881	0.00713992
ENSDARG00000097513	CT573383.1	2.44698	1.8168e-05
ENSDARG00000095351	CU914776.1	2.44309	3.0814e-22
ENSDARG00000104035	ttc16	2.44261	0.00565653
ENSDARG00000094045	si:dkeyp-73d8.8	2.44229	0.00177222
ENSDARG00000101399	CR788226.1	2.44068	0.0375326
ENSDARG00000068182	crb3b	2.44021	4.53231e-05
ENSDARG00000097600	si:ch211-66h3.4	2.4394	0.039497
ENSDARG00000097137	CR753876.1	2.43936	7.25245e-11
ENSDARG00000055045	casp3b	2.43854	0.000162405
ENSDARG00000089307	pmaip1	2.43706	9.29031e-10
ENSDARG00000057331	kcnk7	2.43482	0.00667566
ENSDARG00000027538	noxred1	2.42928	0.0175541
ENSDARG00000014190	sst2	2.42831	0.0198908
ENSDARG00000078754	gra	2.4275	0.00367891
ENSDARG00000076574	si:ch211-171h4.6	2.4228	0.00416975
ENSDARG00000002956	si:dkey-32n7.4	2.42271	9.7761e-08
ENSDARG00000044318	itgb7	2.41954	0.00127614
ENSDARG00000093699	si:ch73-27e22.4	2.41906	0.00316891
ENSDARG00000103980	ets2	2.41823	5.24919e-09
ENSDARG00000101034	si:dkey-206d17.12	2.41594	4.45466e-05
ENSDARG00000032043	ftr16	2.41449	0.0170989
ENSDARG00000098293	si:dkey-27i16.2	2.41151	1.6145e-05
ENSDARG00000035178	gna14	2.41108	0.0240966
ENSDARG00000054202	hbl4	2.41036	0.0410429
ENSDARG00000089661	FO704622.1	2.40252	0.00947504
ENSDARG00000026895	tor1l3	2.40054	0.00657319
ENSDARG00000099036	CU138542.1	2.3964	0.0216455
ENSDARG00000102583	il4r.1	2.39625	1.53279e-10
ENSDARG00000095479	CR933734.3	2.39228	0.0259937
ENSDARG00000076839	ftr86	2.39156	2.83617e-05
ENSDARG00000098918	mcoln2	2.38563	0.0312207
ENSDARG00000033144	psme2	2.38165	3.80705e-08
ENSDARG00000091901	CR388209.1	2.37825	0.00600926
ENSDARG00000037033	ptger2b	2.37722	0.00321577
ENSDARG00000041060	lgals9l3	2.37543	2.37176e-08
ENSDARG00000097106	CR790366.2	2.37501	0.0273503
ENSDARG00000029388	si:dkey-90m5.4	2.37479	4.46037e-05
ENSDARG00000116283	CABZ01023247.1	2.37478	0.0102115
ENSDARG00000075697	si:ch73-380l3.2	2.37401	0.000582082
ENSDARG00000074776	tmem154	2.37327	4.35773e-06
ENSDARG00000068857	gbp4	2.37183	0.0272608
ENSDARG00000098202	AL954698.1	2.36992	0.000855074
ENSDARG00000101785	laptm5	2.36421	5.9803e-07
ENSDARG00000114554	cdx1a	2.361	0.00253541
ENSDARG00000075818	dok2	2.35223	0.00141726
ENSDARG00000000767	spi1b	2.35203	1.81162e-13
ENSDARG00000099699	BX649620.1	2.35076	0.000276526
ENSDARG00000096655	BX901920.1	2.34948	1.1225e-12
ENSDARG00000077120	arid5a	2.34879	0.000540695
ENSDARG00000088040	si:dkeyp-27c8.2	2.34823	9.44684e-05
ENSDARG00000015278	plxnc1	2.3481	1.10123e-09
ENSDARG00000088443	si:dkey-190j3.3	2.34332	0.0124581
ENSDARG00000068367	nfkbie	2.34067	1.961e-09
ENSDARG00000112109	si:dkey-58b18.5	2.33486	0.0385987
ENSDARG00000092167	si:ch211-272h9.5	2.33443	0.0172265
ENSDARG00000087863	cd44a	2.33369	0.00489722
ENSDARG00000092599	BX005058.1	2.33331	0.000166492
ENSDARG00000116052	il4r.2	2.33023	1.75462e-10
ENSDARG00000094345	si:dkey-261l7.2	2.33014	0.0016066
ENSDARG00000103727	tfr2	2.32949	0.0163928
ENSDARG00000013649	casr	2.32674	0.000498195
ENSDARG00000044142	acss1	2.32213	1.48861e-06
ENSDARG00000058992	cers2b	2.31972	4.13045e-08
ENSDARG00000099660	CU915256.1	2.31936	0.0001842
ENSDARG00000001452	adam8a	2.31808	1.2185e-06
ENSDARG00000099690	vaspa	2.31582	4.97408e-05
ENSDARG00000037995	gdf3	2.31522	0.0484387
ENSDARG00000100247	CU929199.1	2.31419	0.0322716
ENSDARG00000062221	arap1a	2.31404	0.000168388
ENSDARG00000098761	rgs2	2.31357	0.000219387
ENSDARG00000042496	parp12a	2.31263	1.86206e-05
ENSDARG00000102228	si:dkey-171c9.3	2.31178	0.000644929
ENSDARG00000027587	htr7b	2.31022	0.0357589
ENSDARG00000100378	TM4SF19	2.30738	0.02319
ENSDARG00000077058	CELA1 (1 of many)	2.30529	0.0024392
ENSDARG00000075614	apoc4	2.30267	0.00592834
ENSDARG00000070317	irge4	2.30057	0.003483
ENSDARG00000093105	BX004774.1	2.2943	0.0268377
ENSDARG00000109289	mrps15	2.29345	1.68447e-11
ENSDARG00000095975	si:ch73-261i21.2	2.29121	0.00224245
ENSDARG00000078503	si:dkey-76b14.2	2.29101	0.0058129
ENSDARG00000104947	si:ch211-194m7.8	2.29047	0.0129721
ENSDARG00000091111	si:ch211-15b10.6	2.2897	1.43803e-13
ENSDARG00000098004	ftr91	2.28653	0.0233781
ENSDARG00000007990	wt1b	2.28518	0.000729836
ENSDARG00000115549	NCEH1 (1 of many)	2.28501	0.00250267
ENSDARG00000094608	si:dkey-222h21.10	2.28464	0.0019389
ENSDARG00000074773	si:dkey-110g7.8	2.28325	0.00266761
ENSDARG00000043171	CELA1 (1 of many)	2.28092	0.0379033
ENSDARG00000079560	ptprh	2.27917	0.00141345
ENSDARG00000010183	si:ch73-265h17.1	2.27704	9.59466e-09
ENSDARG00000016412	agt	2.27673	0.00851713
ENSDARG00000104775	ly6m2	2.27614	0.0002342
ENSDARG00000117458	CABZ01040021.1	2.27519	0.00889247
ENSDARG00000053530	cyp4f3	2.27377	0.0202542
ENSDARG00000099342	crfb15	2.27227	0.000113327
ENSDARG00000076106	ftr43	2.27062	0.00838488
ENSDARG00000071014	s100u	2.26568	4.01952e-05
ENSDARG00000018569	tnfrsf1a	2.26485	1.17848e-10
ENSDARG00000093060	BX682548.1	2.2621	0.0407363
ENSDARG00000086628	stk19	2.25985	2.55919e-14
ENSDARG00000056744	ela2	2.25907	0.0306091
ENSDARG00000103829	si:ch73-236c18.2	2.25733	0.0293062
ENSDARG00000055504	si:ch211-212k18.7	2.2509	2.139e-05
ENSDARG00000068638	lpar5b	2.25036	0.0108508
ENSDARG00000006526	fn1b	2.24966	0.0154966
ENSDARG00000111840	cxcl18a.1	2.24606	0.000690909
ENSDARG00000052148	ptgs1	2.24514	1.27248e-06
ENSDARG00000097725	si:dkey-96g2.1	2.24311	0.00176878
ENSDARG00000096831	CR774195.1	2.24234	0.00678788
ENSDARG00000092941	si:dkey-222h21.3	2.24166	0.0422575
ENSDARG00000076189	ccdc88b	2.24118	1.69215e-11
ENSDARG00000037874	cyp3c3	2.24066	0.0157244
ENSDARG00000035088	si:ch211-254c8.3	2.24051	0.00052903
ENSDARG00000097123	FP102170.1	2.24014	0.00100563
ENSDARG00000116976	parapinopsina	2.2379	0.0392126
ENSDARG00000116832	CR749164.1	2.23737	0.0400721
ENSDARG00000071491	nrros	2.237	0.00477533
ENSDARG00000117789	CU855688.2	2.23446	0.020874
ENSDARG00000077309	si:ch211-209f23.6	2.23444	0.0319672
ENSDARG00000105142	tcirg1b	2.23354	3.44575e-10
ENSDARG00000114152	AL929023.1	2.23144	3.00652e-05
ENSDARG00000099351	igfbp1a	2.23074	8.03833e-10
ENSDARG00000101334	ctsc	2.2295	1.01636e-07
ENSDARG00000044694	fybb	2.22923	7.82305e-05
ENSDARG00000090396	si:cabz01074946.1	2.22777	0.000293169
ENSDARG00000074371	tirap	2.22297	0.0369906
ENSDARG00000102927	si:dkey-156k2.4	2.22188	9.48403e-14
ENSDARG00000079296	gcga	2.21964	0.00103826
ENSDARG00000073742	prss59.2	2.2181	0.00810855
ENSDARG00000105507	zgc:112234	2.21493	0.0202271
ENSDARG00000112675	CABZ01068208.1	2.21423	1.15238e-08
ENSDARG00000041378	sh2d4a	2.2124	6.35845e-06
ENSDARG00000089404	si:dkey-24p1.7	2.21235	0.00026015
ENSDARG00000086418	si:ch211-236p5.3	2.21122	0.0176842
ENSDARG00000101672	trgv7	2.21097	0.0450624
ENSDARG00000068915	si:ch73-42k18.1	2.2098	0.0143127
ENSDARG00000113120	CABZ01061501.1	2.20904	0.0026608
ENSDARG00000026990	klhl6	2.20731	6.08993e-06
ENSDARG00000075975	slc45a3	2.20351	0.0176053
ENSDARG00000096107	BX649516.4	2.20267	0.00146119
ENSDARG00000097099	si:ch211-108d22.1	2.20029	0.0192954
ENSDARG00000067889	gltpd2	2.19819	0.0140429
ENSDARG00000055186	ccr9a	2.19677	1.00763e-08
ENSDARG00000078620	si:dkey-156m2.3	2.19371	0.00618294
ENSDARG00000096046	BX649307.1	2.18528	7.68168e-21
ENSDARG00000079808	si:ch73-208g10.1	2.18085	0.00109758
ENSDARG00000102435	plekhf1	2.18084	0.00238627
ENSDARG00000074754	si:dkey-188i13.9	2.18018	0.036549
ENSDARG00000097533	BX571880.1	2.17764	1.14699e-10
ENSDARG00000021242	mvp	2.17714	4.14968e-06
ENSDARG00000086296	znf1137	2.17639	3.68703e-27
ENSDARG00000097816	si:dkey-117a8.1	2.17617	0.000242307
ENSDARG00000111218	si:ch211-14p21.3	2.1733	0.006294
ENSDARG00000090473	si:ch211-269k10.5	2.17145	0.0151859
ENSDARG00000038095	socs1a	2.17066	4.88303e-07
ENSDARG00000113320	si:dkey-88n24.5	2.17014	0.0355659
ENSDARG00000025943	crygs3	2.16902	7.31602e-06
ENSDARG00000098231	hhex	2.16837	0.00523802
ENSDARG00000075527	zgc:174154	2.16744	0.0280876
ENSDARG00000076251	irf3	2.16468	0.000402679
ENSDARG00000002986	gda	2.16466	7.10318e-05
ENSDARG00000030954	ftr56	2.16122	0.000248356
ENSDARG00000079315	lpxn	2.15753	0.000738915
ENSDARG00000117539	CR848749.1	2.15551	0.00136299
ENSDARG00000095773	zgc:194906	2.15172	0.0113313
ENSDARG00000094537	si:ch211-137i24.12	2.15096	0.00597194
ENSDARG00000089799	si:ch73-41e3.7	2.14601	0.000360605
ENSDARG00000117537	CABZ01044154.1	2.14599	0.0255684
ENSDARG00000077130	bcl10	2.1459	1.20319e-10
ENSDARG00000055290	mpeg1.1	2.14552	0.0118615
ENSDARG00000005565	entpd8	2.14527	0.00149113
ENSDARG00000052332	ftr98	2.14446	0.00351485
ENSDARG00000069934	parp4	2.14381	1.63619e-06
ENSDARG00000113005	si:dkey-47k16.4	2.14185	0.0149279
ENSDARG00000069744	mos	2.14138	0.0235421
ENSDARG00000067851	lcn15	2.14	0.00163247
ENSDARG00000097118	si:dkey-33c14.3	2.13932	4.65927e-06
ENSDARG00000077874	vwa10.1	2.13406	0.0194175
ENSDARG00000069033	pimr51	2.13342	1.48829e-10
ENSDARG00000006207	gpx1b	2.12483	5.34672e-05
ENSDARG00000088689	si:ch211-201o1.1	2.12382	1.04668e-10
ENSDARG00000039900	si:ch73-168d20.1	2.12192	0.000323753
ENSDARG00000016837	glipr2l	2.12155	0.000191743
ENSDARG00000003216	anxa2a	2.11917	2.15793e-08
ENSDARG00000098514	si:ch211-59d8.3	2.11555	0.00517848
ENSDARG00000028731	stat4	2.11435	0.000315654
ENSDARG00000110894	FP103007.1	2.11319	0.00149703
ENSDARG00000104083	adgre5b.2	2.11305	0.0175936
ENSDARG00000099852	FP103005.1	2.11127	0.0275919
ENSDARG00000089463	dhx58	2.1111	0.00215818
ENSDARG00000015955	cldnc	2.10984	1.75865e-08
ENSDARG00000077487	spsb3b	2.10256	3.04494e-05
ENSDARG00000098618	erap2	2.10234	4.38493e-06
ENSDARG00000067718	si:dkey-3h3.3	2.10191	0.00119872
ENSDARG00000078455	best4	2.09958	0.0166424
ENSDARG00000016457	irf9	2.09852	3.53138e-07
ENSDARG00000027063	arpc1b	2.09659	1.35613e-08
ENSDARG00000104188	fam83fb	2.09492	0.00473341
ENSDARG00000040255	ephx2	2.09294	1.52792e-06
ENSDARG00000088207	rce1b	2.09213	0.0464379
ENSDARG00000090548	CR753886.1	2.0891	7.0947e-05
ENSDARG00000100660	si:ch73-252i11.1	2.08652	4.78813e-07
ENSDARG00000030938	fermt3b	2.0864	2.13292e-05
ENSDARG00000104893	si:ch211-207e19.2	2.08455	6.6235e-06
ENSDARG00000010255	bin2b	2.08358	3.55545e-06
ENSDARG00000117781	CABZ01073834.1	2.08184	2.54492e-09
ENSDARG00000089043	ptpn6	2.0794	0.00122886
ENSDARG00000071437	ptprc	2.07821	1.49291e-06
ENSDARG00000004405	snx10a	2.07753	0.0107863
ENSDARG00000056795	serpine1	2.07404	2.83074e-06
ENSDARG00000078728	znf1068	2.07289	0.0174909
ENSDARG00000019207	abo	2.0717	0.0035376
ENSDARG00000006677	ripk1l	2.07045	0.0143766
ENSDARG00000103984	cyth4b	2.06996	3.87203e-05
ENSDARG00000059805	slc25a38a	2.06816	0.00305254
ENSDARG00000014975	irge1	2.06627	0.00600878
ENSDARG00000043586	fas	2.06412	0.0379482
ENSDARG00000102029	si:dkey-183c6.7	2.06339	0.0090715
ENSDARG00000096258	si:dkey-15f23.1	2.0629	0.00106939
ENSDARG00000095280	CU682811.2	2.06239	0.00106166
ENSDARG00000091699	capn2a	2.0615	0.000601466
ENSDARG00000016479	ugt5a1	2.05981	0.0461703
ENSDARG00000068220	mbl2	2.05911	0.00626992
ENSDARG00000059231	hephl1a	2.05635	9.18146e-10
ENSDARG00000069555	CR388165.1	2.05467	0.00244257
ENSDARG00000076573	si:dkey-88j15.3	2.05362	0.0130372
ENSDARG00000040781	sult3st4	2.05228	0.0408128
ENSDARG00000002509	zgc:153911	2.04345	0.000445345
ENSDARG00000092714	si:ch211-266a5.12	2.04213	0.0216158
ENSDARG00000090824	si:dkey-51d8.3	2.04201	0.00391089
ENSDARG00000044235	BX005421.1	2.04139	0.0414106
ENSDARG00000058325	casp8	2.04051	0.000375094
ENSDARG00000021677	phf11	2.03701	0.00205565
ENSDARG00000104773	junbb	2.03546	8.72237e-05
ENSDARG00000093176	zgc:77118	2.03298	0.000171738
ENSDARG00000037281	fgg	2.03282	0.0478696
ENSDARG00000078643	vtcn1	2.03259	0.0387031
ENSDARG00000008969	fgb	2.03251	0.0238022
ENSDARG00000100834	FP016208.1	2.03241	1.10098e-05
ENSDARG00000033466	tagln2	2.0294	4.17628e-08
ENSDARG00000096564	CU915827.1	2.02797	0.000188662
ENSDARG00000069482	traf1	2.02761	0.0025289
ENSDARG00000101351	si:dkey-16p6.1	2.02701	0.000111161
ENSDARG00000079274	prss59.1	2.02633	0.0395723
ENSDARG00000035350	ins	2.02479	0.0183988
ENSDARG00000097847	si:ch211-269k10.4	2.02399	0.0214769
ENSDARG00000103480	BX640512.3	2.02148	4.88526e-05
ENSDARG00000045863	asb15b	2.02046	0.00598474
ENSDARG00000086752	LO018205.1	2.01928	0.0344956
ENSDARG00000078912	si:ch73-24k9.2	2.0192	0.000640908
ENSDARG00000073799	zgc:194210	2.01805	0.00361322
ENSDARG00000110321	BX640512.4	2.01653	0.0024322
ENSDARG00000023526	ggt1a	2.01641	0.00415697
ENSDARG00000087152	sowahd	2.01385	0.00134913
ENSDARG00000099529	BX957252.2	2.01027	0.00132772
ENSDARG00000111465	znf1104	2.01007	0.000872402
ENSDARG00000056615	cybb	2.00683	1.27434e-07
ENSDARG00000000906	skap2	2.0064	6.55381e-06
ENSDARG00000092883	si:dkey-193b15.5	2.00636	0.0412731
ENSDARG00000100738	osmr	2.00517	0.0152912
ENSDARG00000076386	epdl1	2.0044	0.000857258
ENSDARG00000021339	cpa5	2.00392	0.00119508
ENSDARG00000022615	si:ch211-241e1.3	2.00082	0.000417122
ENSDARG00000076539	sc:d156	1.99765	0.0220339
ENSDARG00000069563	zgc:153151	1.99277	0.000540086
ENSDARG00000061351	tfpi2	1.99215	0.000273385
ENSDARG00000114572	asb18	1.99174	1.26139e-05
ENSDARG00000026787	aqp7	1.99122	0.000320157
ENSDARG00000017653	rgs13	1.99083	0.000170174
ENSDARG00000043997	cyp2x8	1.98814	0.0474339
ENSDARG00000039145	plaub	1.98598	0.00104958
ENSDARG00000091003	il34	1.98428	7.25098e-05
ENSDARG00000010420	ndrg1b	1.98403	1.7887e-06
ENSDARG00000077176	zgc:174888	1.98362	6.87761e-07
ENSDARG00000092364	si:ch211-218c6.8	1.98209	1.93317e-05
ENSDARG00000005673	f3b	1.9814	0.000323506
ENSDARG00000053010	lpcat2	1.97946	3.63746e-06
ENSDARG00000102706	BX511128.3	1.97294	1.15005e-09
ENSDARG00000053940	btr32	1.97216	0.000469035
ENSDARG00000071298	chrm3b	1.97177	0.00721153
ENSDARG00000097504	CR626907.3	1.96909	0.0332695
ENSDARG00000007534	itln1	1.96721	0.0383004
ENSDARG00000059651	cidec	1.96673	0.0115616
ENSDARG00000100464	si:dkey-193i10.1	1.96499	2.01246e-05
ENSDARG00000104026	si:dkeyp-35e5.5	1.9646	0.000681301
ENSDARG00000075748	NCKAP1L	1.96405	6.48543e-05
ENSDARG00000067711	parvg	1.96372	4.86482e-06
ENSDARG00000043128	cldne	1.96223	0.000112272
ENSDARG00000098177	si:dkey-28i19.3	1.961	0.000437722
ENSDARG00000092362	hsp70.2	1.95936	0.000616234
ENSDARG00000101385	f8	1.95879	0.0037059
ENSDARG00000068856	f2rl1.1	1.95878	0.00693741
ENSDARG00000105263	ccl36.1	1.95728	0.0439906
ENSDARG00000108038	CABZ01109481.1	1.9567	0.000150415
ENSDARG00000054898	ms4a17a.16	1.95656	0.0255939
ENSDARG00000012671	inhbaa	1.95512	0.000229943
ENSDARG00000096717	AL732488.1	1.95483	6.22964e-07
ENSDARG00000062297	soat1	1.95345	0.00534936
ENSDARG00000101828	si:dkey-16p6.1	1.95284	4.70657e-06
ENSDARG00000098966	CABZ01064972.1	1.95282	0.0188797
ENSDARG00000014324	sh2d5	1.95198	0.00301689
ENSDARG00000104118	antxr2a	1.95169	1.98765e-08
ENSDARG00000043168	CELA1 (1 of many)	1.95082	0.00680411
ENSDARG00000111833	CABZ01046996.1	1.94967	0.0474673
ENSDARG00000021924	hsp70.3	1.94821	0.000115121
ENSDARG00000043781	psmb10	1.94808	0.000222795
ENSDARG00000095767	dio3b	1.94391	3.10194e-05
ENSDARG00000092645	CR381531.1	1.94159	0.0356245
ENSDARG00000097345	AL935186.2	1.94117	0.000181755
ENSDARG00000115029	si:dkeyp-123a12.2	1.93961	1.23614e-07
ENSDARG00000114332	CT573234.1	1.93618	0.0431598
ENSDARG00000113564	znf1107	1.93612	1.84575e-24
ENSDARG00000103351	FP102192.2	1.93465	0.0435868
ENSDARG00000043281	stap2b	1.93443	0.000144627
ENSDARG00000032318	mfsd6a	1.93343	1.45393e-06
ENSDARG00000043243	prkchb	1.93291	4.56809e-06
ENSDARG00000074846	si:dkeyp-68b7.12	1.9307	8.90431e-08
ENSDARG00000068290	si:dkey-286h2.3	1.93057	0.0382611
ENSDARG00000102206	stc2b	1.93032	0.0228108
ENSDARG00000096959	si:dkey-29h14.10	1.92461	0.00281253
ENSDARG00000044002	cyp2x7	1.9242	0.0442946
ENSDARG00000020741	fga	1.92215	0.0164201
ENSDARG00000077666	evi5a	1.92185	0.00076874
ENSDARG00000097553	BX908750.1	1.92151	2.39729e-18
ENSDARG00000010169	myd88	1.92128	4.78663e-11
ENSDARG00000105526	CR318601.1	1.91786	0.00297194
ENSDARG00000094085	CR759846.1	1.91744	0.0158219
ENSDARG00000015149	wasa	1.91673	0.0108492
ENSDARG00000098313	nadka	1.9164	0.0103156
ENSDARG00000057706	si:ch211-137i24.10	1.91564	2.6061e-05
ENSDARG00000090033	si:dkey-16p6.1	1.91322	0.00226616
ENSDARG00000008165	caspa	1.9121	0.000838973
ENSDARG00000097169	si:ch73-330k17.3	1.91173	0.000973268
ENSDARG00000103277	cyp24a1	1.90987	1.25947e-05
ENSDARG00000056379	si:ch73-86n18.1	1.90837	0.00176659
ENSDARG00000090428	ctrb1	1.90491	0.000689864
ENSDARG00000010434	clu	1.9049	0.000411471
ENSDARG00000092719	AL954655.2	1.90451	5.82517e-05
ENSDARG00000077009	wdfy4	1.90449	1.18907e-05
ENSDARG00000088202	sh3d19	1.90302	0.00106154
ENSDARG00000109749	si:ch211-162i8.7	1.90282	0.0216879
ENSDARG00000087844	plekhn1	1.90263	0.00088498
ENSDARG00000040295	apoeb	1.90111	1.60817e-05
ENSDARG00000015623	ada2b	1.90075	4.48924e-05
ENSDARG00000013024	erap1a	1.89915	3.02042e-06
ENSDARG00000036292	cdx4	1.89882	0.0178612
ENSDARG00000073735	ftr95	1.89759	0.00442058
ENSDARG00000068784	vsir	1.89602	3.63516e-05
ENSDARG00000013153	dennd3b	1.89587	0.00242429
ENSDARG00000105175	CR547131.1	1.89443	0.0481595
ENSDARG00000092892	si:dkey-23c22.5	1.89387	0.00599635
ENSDARG00000026941	fbxl4	1.89331	0.000510558
ENSDARG00000098011	BX000438.2	1.88939	0.00184696
ENSDARG00000002353	tagapa	1.88873	1.7646e-05
ENSDARG00000028163	prg4b	1.88796	9.83177e-06
ENSDARG00000093159	si:dkeyp-106c3.3	1.8875	0.0451625
ENSDARG00000102018	btr25	1.88724	1.50762e-05
ENSDARG00000008388	mmp14b	1.88638	2.23561e-06
ENSDARG00000094246	si:dkey-222h21.10	1.88497	0.00109502
ENSDARG00000071871	glod5	1.88458	0.00164422
ENSDARG00000093444	si:dkey-106l3.7	1.88451	0.00129563
ENSDARG00000094854	ms4a17a.9	1.88318	2.45598e-07
ENSDARG00000089331	urahb	1.88172	0.0293319
ENSDARG00000095401	si:rp71-1i20.1	1.88019	6.36092e-05
ENSDARG00000105266	si:dkey-16p6.1	1.87957	1.05957e-05
ENSDARG00000101170	rab42b	1.87942	0.00795829
ENSDARG00000029688	hsp70.1	1.87876	0.000336146
ENSDARG00000054805	btr09	1.87855	0.0400769
ENSDARG00000079839	arrdc1b	1.87851	0.000410517
ENSDARG00000067992	si:dkey-31e10.1	1.87563	0.0241304
ENSDARG00000070661	si:ch211-182e10.4	1.87447	0.0399284
ENSDARG00000090194	lamtor5	1.87244	0.024003
ENSDARG00000090444	ponzr1	1.87116	1.84197e-10
ENSDARG00000091058	tmem173	1.87115	5.90012e-05
ENSDARG00000094747	si:ch211-197g15.6	1.87044	0.00695203
ENSDARG00000103306	BX927130.4	1.86807	0.0102641
ENSDARG00000105241	btr26	1.86791	1.91742e-06
ENSDARG00000091906	rbp7a	1.86633	0.000717485
ENSDARG00000056477	ccdc125	1.86553	0.00117285
ENSDARG00000043279	aqp12	1.86398	0.00920163
ENSDARG00000104370	esm1	1.86339	0.000439377
ENSDARG00000070434	rhov	1.86265	7.37684e-05
ENSDARG00000074818	si:cabz01036022.1	1.86144	0.000610598
ENSDARG00000087645	znf1064	1.8605	6.42511e-15
ENSDARG00000087714	si:ch211-226o13.1	1.8571	3.87874e-05
ENSDARG00000097889	si:ch73-265h17.2	1.85658	0.0224548
ENSDARG00000087740	BX664618.1	1.85604	0.0205111
ENSDARG00000087375	zgc:66473	1.85534	0.018848
ENSDARG00000068680	ctrl	1.8528	0.000691314
ENSDARG00000052176	zgc:171711	1.85261	0.0353516
ENSDARG00000103322	si:ch73-347e22.8	1.85221	0.00414968
ENSDARG00000089088	BX510940.1	1.85172	0.00659949
ENSDARG00000040623	fosl2	1.85146	3.63006e-05
ENSDARG00000058158	trim55b	1.84838	5.60283e-08
ENSDARG00000117262	CT030017.2	1.84684	0.00153622
ENSDARG00000073900	inka2	1.84598	0.0223471
ENSDARG00000095446	CR383662.3	1.84176	0.00959289
ENSDARG00000036893	f13a1b	1.84108	6.27993e-08
ENSDARG00000060322	zgc:153654	1.84084	0.0362141
ENSDARG00000013522	pck1	1.83984	0.00133368
ENSDARG00000012460	rassf4	1.83898	3.84203e-06
ENSDARG00000099656	CR381657.1	1.83896	0.0177232
ENSDARG00000095495	CU459065.1	1.83672	1.83302e-05
ENSDARG00000070651	prkcdb	1.83662	0.000158446
ENSDARG00000005627	zmp:0000000527	1.83561	0.00126243
ENSDARG00000031246	hbegfb	1.83552	0.00024634
ENSDARG00000098383	si:dkey-14o6.1	1.83319	2.59394e-05
ENSDARG00000013933	XRCC2	1.83273	0.0299726
ENSDARG00000032469	ampd3b	1.83135	1.28384e-05
ENSDARG00000100534	irak4	1.83053	2.79087e-07
ENSDARG00000007693	nfkbiab	1.83046	2.53191e-12
ENSDARG00000015902	stat6	1.82993	0.00072902
ENSDARG00000089933	rasal3	1.82652	3.63469e-05
ENSDARG00000094409	CU463033.1	1.82537	0.00587424
ENSDARG00000097019	dhrs13b	1.82465	0.00179463
ENSDARG00000022712	stat3	1.82435	0.000390255
ENSDARG00000076381	slc25a1b	1.82435	0.00287552
ENSDARG00000035326	nccrp1	1.82356	9.88762e-06
ENSDARG00000069168	si:dkey-73n10.1	1.82298	0.00564931
ENSDARG00000039477	terb2	1.82244	0.026415
ENSDARG00000101096	cebp1	1.82093	0.0398063
ENSDARG00000035820	drd4b	1.82005	0.00102307
ENSDARG00000071304	tbc1d2	1.81962	0.00127056
ENSDARG00000110616	CABZ01068209.1	1.81916	0.000100098
ENSDARG00000105636	BX323797.3	1.8186	0.0267078
ENSDARG00000004459	unc119.2	1.81721	2.55618e-06
ENSDARG00000070584	clic5b	1.81693	0.00664406
ENSDARG00000068141	tnfsf11	1.81658	0.00727424
ENSDARG00000100231	ccdc135	1.81628	4.70014e-06
ENSDARG00000096331	si:ch73-248e21.7	1.81575	0.014097
ENSDARG00000056909	LO018309.1	1.81426	0.0264161
ENSDARG00000093088	BX511310.1	1.81374	0.0277709
ENSDARG00000094400	si:dkey-199f5.6	1.81357	0.0338946
ENSDARG00000074094	tgm2b	1.81344	0.00340681
ENSDARG00000056338	szrd1	1.80776	1.32418e-07
ENSDARG00000101274	si:dkey-16p6.4	1.80621	0.0124797
ENSDARG00000080020	il13ra1	1.80602	1.71877e-05
ENSDARG00000060688	trim69	1.80595	7.80405e-05
ENSDARG00000092197	LO018289.1	1.80381	0.00493532
ENSDARG00000102599	si:ch1073-392o20.2	1.80245	1.67311e-13
ENSDARG00000069453	zgc:113314	1.80151	0.00501154
ENSDARG00000028027	trim63a	1.80127	7.32343e-08
ENSDARG00000101842	znf1085	1.79932	0.00154042
ENSDARG00000095106	si:dkey-28k24.2	1.79919	0.0028191
ENSDARG00000063577	klhl35	1.79895	0.00303891
ENSDARG00000061890	atp13a2	1.79868	0.00565348
ENSDARG00000099779	si:ch211-11n16.2	1.79841	0.0058773
ENSDARG00000094386	adgrg4b	1.79578	0.0488499
ENSDARG00000013855	slc12a3	1.79572	9.71486e-07
ENSDARG00000043497	scrn2	1.79471	1.29265e-08
ENSDARG00000035796	cdh31	1.79462	0.015005
ENSDARG00000093111	si:ch211-209l18.2	1.79381	8.65561e-05
ENSDARG00000052277	cabp2b	1.79375	0.000337473
ENSDARG00000099476	zgc:174863	1.79359	0.000188981
ENSDARG00000017780	rorcb	1.79344	0.00210918
ENSDARG00000045554	snx20	1.79307	0.00771725
ENSDARG00000102247	CU463038.2	1.79254	0.0108411
ENSDARG00000099717	si:rp71-1h20.9	1.79253	0.00490831
ENSDARG00000040284	si:dkey-79d12.5	1.79129	0.00295989
ENSDARG00000105384	si:dkey-23a13.22	1.79028	0.0306179
ENSDARG00000033446	tap2t	1.78918	5.43073e-05
ENSDARG00000035459	spns3	1.78796	0.0108266
ENSDARG00000040278	klhl38b	1.78604	2.89542e-06
ENSDARG00000099698	BX548059.1	1.78579	7.71461e-05
ENSDARG00000040277	fbxo32	1.78466	2.41597e-05
ENSDARG00000036588	mhc1zba	1.78359	0.000237927
ENSDARG00000102143	btr24	1.78335	0.0386369
ENSDARG00000045525	tmcc3	1.78222	0.000274355
ENSDARG00000099424	lcat	1.78039	0.00539126
ENSDARG00000098377	tnfrsf11b	1.77955	7.08271e-05
ENSDARG00000087911	psme4a	1.77947	2.69456e-07
ENSDARG00000034895	tgfb1b	1.77827	0.0159692
ENSDARG00000100578	si:dkeyp-90h9.1	1.77751	0.000912714
ENSDARG00000041179	crygm5	1.77606	0.00106094
ENSDARG00000042722	blnk	1.77566	0.00966254
ENSDARG00000043175	CELA1 (1 of many)	1.7753	0.0493355
ENSDARG00000110341	hsd11b1lb	1.7733	0.00655997
ENSDARG00000076221	fthl28	1.77279	0.00424617
ENSDARG00000068969	zgc:153759	1.77269	0.00435361
ENSDARG00000098899	zmp:0000001082	1.7726	0.000191368
ENSDARG00000010572	slc25a25a	1.77179	0.000697914
ENSDARG00000078167	si:dkeyp-100h4.1	1.77039	0.024426
ENSDARG00000068982	jhy	1.77038	0.00223432
ENSDARG00000113501	si:ch211-14p21.4	1.77024	0.0422218
ENSDARG00000044415	tlr5a	1.76932	0.0135022
ENSDARG00000093905	BX323559.3	1.76923	0.0407715
ENSDARG00000068681	crfb1	1.76846	0.000503461
ENSDARG00000105443	si:ch211-63p21.8	1.76715	0.00428921
ENSDARG00000005049	rab20	1.7665	8.70754e-06
ENSDARG00000076320	ano9a	1.76616	0.000442584
ENSDARG00000004433	btk	1.76609	0.0490637
ENSDARG00000012726	calhm5.2	1.76557	0.0119116
ENSDARG00000054543	samsn1a	1.76246	6.51902e-07
ENSDARG00000005821	ncf2	1.76095	3.1422e-05
ENSDARG00000011998	bfsp2	1.75963	0.0035464
ENSDARG00000075958	si:dkey-266f7.9	1.75798	0.00259501
ENSDARG00000038687	nfkb2	1.75279	1.08467e-05
ENSDARG00000077337	si:ch211-171h4.5	1.75167	0.0232395
ENSDARG00000079145	CABZ01077217.1	1.75139	0.00728554
ENSDARG00000103381	si:ch211-196f19.1	1.75087	0.000856227
ENSDARG00000098791	cdhr5b	1.7505	0.00433763
ENSDARG00000076848	zgc:112492	1.74891	0.0183936
ENSDARG00000086179	si:dkey-3h2.4	1.74775	3.3897e-06
ENSDARG00000045959	csf3r	1.74683	0.00308702
ENSDARG00000097239	si:ch73-31d8.2	1.74674	0.0180014
ENSDARG00000101450	si:ch211-215p11.3	1.74496	0.0196399
ENSDARG00000097639	si:ch73-265h17.4	1.74467	2.51296e-05
ENSDARG00000094480	BX927121.1	1.74365	5.12315e-06
ENSDARG00000077217	zgc:162184	1.74059	0.0277466
ENSDARG00000086815	MYADM	1.74054	2.10782e-06
ENSDARG00000113820	cyp46a1.4	1.74007	0.0086381
ENSDARG00000103929	ildr1a	1.73924	0.00083421
ENSDARG00000101482	hk2	1.73891	0.00124203
ENSDARG00000105151	cyp2k21	1.73806	0.0307466
ENSDARG00000089388	ftr35	1.73787	0.0212088
ENSDARG00000040465	irf2	1.73743	0.000148133
ENSDARG00000086655	mkrn2os.1	1.73696	0.00251128
ENSDARG00000055723	hsp70l	1.73623	0.00817085
ENSDARG00000058244	il17ra1a	1.7358	5.25537e-05
ENSDARG00000070986	sergef	1.73566	0.00112893
ENSDARG00000054609	slco2b1	1.73491	0.000153613
ENSDARG00000102225	si:ch211-205a14.7	1.73479	0.000163932
ENSDARG00000113458	CABZ01058333.1	1.73469	0.0039217
ENSDARG00000095908	sat1a.2	1.73468	8.07886e-05
ENSDARG00000099672	capgb	1.73409	6.65655e-06
ENSDARG00000056318	kansl2	1.73291	0.000388309
ENSDARG00000002369	UBB	1.73271	2.08681e-15
ENSDARG00000017860	rgs5b	1.73139	3.77591e-05
ENSDARG00000056502	si:ch73-334d15.4	1.73012	0.0169815
ENSDARG00000052515	calcoco2	1.72963	8.57639e-05
ENSDARG00000062998	pglyrp2	1.72934	0.0169591
ENSDARG00000079499	stk32a	1.72921	4.93126e-05
ENSDARG00000038666	igfbp1b	1.72814	0.000395954
ENSDARG00000095556	CR318588.4	1.72734	3.31049e-05
ENSDARG00000018681	saal1	1.72714	0.045769
ENSDARG00000096189	si:dkey-54j5.2	1.72696	0.0200507
ENSDARG00000103371	si:dkey-190j3.6	1.72565	5.74685e-05
ENSDARG00000112487	CR450780.1	1.72455	0.0400208
ENSDARG00000055138	zgc:110410	1.72421	0.0425857
ENSDARG00000041703	rrbp1b	1.72347	0.000983276
ENSDARG00000100155	si:ch211-217i17.1	1.72123	0.00876035
ENSDARG00000100246	FP016234.1	1.71969	0.0203215
ENSDARG00000101948	si:ch211-223g7.6	1.7188	0.00499273
ENSDARG00000001712	si:ch211-247n2.1	1.71863	0.000904718
ENSDARG00000040640	si:ch73-44m9.3	1.71748	0.00425551
ENSDARG00000077115	si:ch73-44m9.1	1.71748	0.00425551
ENSDARG00000044752	p2rx4a	1.71689	0.0150418
ENSDARG00000092285	cenpv	1.71636	8.37786e-16
ENSDARG00000078541	cers3a	1.71568	0.00115043
ENSDARG00000054837	zgc:136870	1.71418	0.00901315
ENSDARG00000093462	CR384062.1	1.71418	0.0310688
ENSDARG00000078249	unc13d	1.71228	0.000296841
ENSDARG00000089529	desi1b	1.71091	0.00416251
ENSDARG00000101872	BX842701.1	1.71052	4.49406e-05
ENSDARG00000101336	CR450808.2	1.70945	0.0131342
ENSDARG00000099491	tmem176l.1	1.70915	2.61099e-05
ENSDARG00000044094	gfpt2	1.70805	0.0349668
ENSDARG00000094323	BX294389.1	1.70804	0.0446152
ENSDARG00000113383	CU138548.5	1.70647	0.0394234
ENSDARG00000112043	znf1091	1.70594	0.0483595
ENSDARG00000088836	si:ch211-76m11.5	1.70591	0.00381643
ENSDARG00000113660	si:ch211-196f19.1	1.70525	0.0061672
ENSDARG00000114678	BX248410.3	1.70516	0.0249563
ENSDARG00000035610	zgc:113208	1.70488	0.000859979
ENSDARG00000116086	si:dkey-193i10.4	1.70469	1.85962e-05
ENSDARG00000100449	BX322631.1	1.70362	0.0168803
ENSDARG00000114063	parm1	1.70162	0.0133696
ENSDARG00000098406	si:dkey-22a18.2	1.70036	8.07292e-05
ENSDARG00000086615	CR846087.1	1.70001	0.00125944
ENSDARG00000002748	sema6d	1.69883	1.06709e-05
ENSDARG00000103281	si:dkey-56m15.9	1.69858	0.0126458
ENSDARG00000105424	si:rp71-46j2.7	1.69678	8.77759e-07
ENSDARG00000099381	si:dkey-27n6.1	1.69631	0.000304014
ENSDARG00000100096	CU855936.1	1.69595	0.0144161
ENSDARG00000099425	CABZ01073265.1	1.69577	0.0017959
ENSDARG00000028096	cldn23a	1.69421	0.00806942
ENSDARG00000074802	cflarb	1.69369	0.00112829
ENSDARG00000102256	si:dkey-157e10.6	1.69365	0.00375714
ENSDARG00000116367	si:dkey-51d8.1	1.69311	0.000926365
ENSDARG00000096982	BX957326.2	1.69268	0.00600523
ENSDARG00000043002	vmo1a	1.69173	0.0371715
ENSDARG00000093972	ftr79	1.6917	0.000754357
ENSDARG00000096147	BX465862.3	1.69144	0.0379529
ENSDARG00000099825	zgc:174944	1.69099	0.00143647
ENSDARG00000099466	si:dkey-190j3.2	1.69092	0.0495063
ENSDARG00000096763	CU694525.1	1.6905	5.80657e-05
ENSDARG00000097707	BX323807.2	1.68953	0.00527946
ENSDARG00000007086	aqp10a	1.68887	0.0444109
ENSDARG00000006112	myof	1.68786	0.000404078
ENSDARG00000102097	nfkbiz	1.68767	8.38774e-06
ENSDARG00000070542	mafbb	1.68631	0.000169
ENSDARG00000017038	zgc:152670	1.68622	0.0476401
ENSDARG00000101388	si:ch211-171l17.14	1.68298	0.000470042
ENSDARG00000017834	micall2b	1.68264	0.000874726
ENSDARG00000115256	CR376730.3	1.68224	0.0110268
ENSDARG00000039142	arpc5a	1.67974	0.000444004
ENSDARG00000025147	cd63	1.6789	2.63951e-06
ENSDARG00000097592	si:dkey-40c23.1	1.6781	0.0102681
ENSDARG00000113391	si:dkey-265e15.2	1.67781	0.00427743
ENSDARG00000104642	si:dkey-31i7.2	1.67707	0.00227252
ENSDARG00000102058	si:dkeyp-11e3.1	1.67681	0.0133025
ENSDARG00000059906	sdc4	1.67618	4.11314e-10
ENSDARG00000093219	BX936308.2	1.67589	0.000205283
ENSDARG00000104693	il6st	1.67582	1.81979e-05
ENSDARG00000043416	tnfaip2a	1.67581	0.00343236
ENSDARG00000102212	si:dkey-16p6.1	1.67567	0.00122702
ENSDARG00000101575	CU928046.2	1.67492	0.00309881
ENSDARG00000092499	si:ch211-183d21.1	1.67491	4.80842e-05
ENSDARG00000099669	CR927050.2	1.67488	0.00762097
ENSDARG00000095807	hp	1.67452	0.00121525
ENSDARG00000045277	rdh12l	1.6745	0.000299838
ENSDARG00000074283	inpp5d	1.67321	0.0100735
ENSDARG00000077138	zgc:195173	1.67232	8.93216e-06
ENSDARG00000036074	cebpa	1.67206	1.76105e-09
ENSDARG00000075993	clic5a	1.67171	2.02531e-05
ENSDARG00000034095	si:dkey-59l11.10	1.67127	0.00715856
ENSDARG00000079589	si:dkeyp-73d8.6	1.67069	0.0145677
ENSDARG00000100341	si:ch211-196h24.2	1.67003	0.00603161
ENSDARG00000114939	BX511034.8	1.66992	0.00559929
ENSDARG00000017314	CELA1 (1 of many)	1.66969	0.00573182
ENSDARG00000052429	syngr2a	1.66966	0.000221115
ENSDARG00000075463	mss51	1.66959	3.41631e-05
ENSDARG00000055436	ftr97	1.66878	0.0091772
ENSDARG00000101986	irf6	1.66867	8.70961e-05
ENSDARG00000043899	psma6l	1.66753	0.00391061
ENSDARG00000070427	s100v1	1.667	0.00437237
ENSDARG00000075375	zgc:171501	1.66671	0.0133411
ENSDARG00000016505	apbb1ip	1.66666	0.00643653
ENSDARG00000038489	b3gnt7	1.66613	0.0314726
ENSDARG00000017490	cel.1	1.66541	0.00747901
ENSDARG00000090844	CABZ01054965.1	1.66399	0.00425174
ENSDARG00000035663	zgc:103438	1.66376	0.019174
ENSDARG00000079059	retreg1	1.66361	4.08498e-07
ENSDARG00000079762	si:dkey-253d23.4	1.66356	0.00666222
ENSDARG00000103618	btr18	1.66323	0.00756667
ENSDARG00000039269	arg2	1.66283	0.00103218
ENSDARG00000093381	tgm2l	1.66203	0.00272874
ENSDARG00000009544	cldnb	1.66147	1.85534e-08
ENSDARG00000075053	SCCPDH (1 of many)	1.66076	0.0115565
ENSDARG00000117408	LO017816.1	1.6589	0.0257977
ENSDARG00000093201	si:dkey-112e17.1	1.65752	0.000356621
ENSDARG00000104129	si:dkey-23n7.10	1.65593	0.0106609
ENSDARG00000103146	nlrc3	1.65477	0.0130377
ENSDARG00000097770	si:ch211-167j9.4	1.65358	0.0236252
ENSDARG00000006052	malt2	1.65221	0.00842042
ENSDARG00000055955	lcp2a	1.65217	0.0232051
ENSDARG00000104197	ptpn22	1.6521	0.016976
ENSDARG00000079324	ano9b	1.65168	0.000595101
ENSDARG00000098525	CU856358.1	1.65053	0.00258428
ENSDARG00000038964	traf4b	1.6502	0.00388604
ENSDARG00000110810	si:dkey-3h2.2	1.64934	0.00258476
ENSDARG00000103346	si:dkeyp-85d8.5	1.6492	0.0400624
ENSDARG00000027777	tnfaip3	1.6492	0.0035078
ENSDARG00000116285	CU024870.2	1.64861	3.99171e-05
ENSDARG00000076056	IYD	1.64861	0.0112942
ENSDARG00000099281	si:dkey-112e7.2	1.64833	0.00873613
ENSDARG00000079647	muc13b	1.64678	0.006816
ENSDARG00000087401	slc25a34	1.6462	0.000207486
ENSDARG00000099509	btr23	1.64606	0.00289077
ENSDARG00000008790	actr3b	1.64568	0.000194549
ENSDARG00000004059	galk2	1.64498	0.00205585
ENSDARG00000101728	si:dkeyp-80d11.12	1.64469	0.00193538
ENSDARG00000091555	ostf1	1.64461	0.00269397
ENSDARG00000105091	zgc:174944	1.64386	0.00847847
ENSDARG00000054218	si:ch73-269m23.5	1.64359	0.0351586
ENSDARG00000098515	si:dkey-16p6.1	1.64336	0.0154584
ENSDARG00000105408	BX248082.1	1.64198	5.17335e-14
ENSDARG00000024160	hao1	1.64174	0.0197413
ENSDARG00000095059	si:ch211-106h4.5	1.64172	0.0231375
ENSDARG00000002196	bach1b	1.64025	4.346e-05
ENSDARG00000093476	si:dkey-175d9.2	1.64004	0.0248421
ENSDARG00000013966	psma6b	1.64002	1.82065e-10
ENSDARG00000087646	runx1	1.63992	0.0184018
ENSDARG00000097298	CR792422.2	1.63982	0.000887354
ENSDARG00000014386	galnt6	1.63951	0.00942397
ENSDARG00000090192	si:dkey-16p6.1	1.63934	0.000298087
ENSDARG00000089340	rhobtb2b	1.63904	0.000938821
ENSDARG00000100865	si:dkey-269o24.1	1.63792	0.0178335
ENSDARG00000095698	si:dkey-228a15.1	1.63772	0.00042136
ENSDARG00000097402	BX470254.1	1.63721	2.65056e-05
ENSDARG00000093660	si:dkey-6f10.3	1.63654	0.00221288
ENSDARG00000079216	dpep2	1.63431	0.00526827
ENSDARG00000042401	derl2	1.63294	2.27914e-06
ENSDARG00000060235	mst1ra	1.6328	0.000303782
ENSDARG00000069630	tat	1.63178	0.0025493
ENSDARG00000100412	si:ch211-171l17.14	1.63176	0.00944725
ENSDARG00000042874	phlda2	1.63151	5.84409e-05
ENSDARG00000102750	cdh1	1.63144	6.68968e-05
ENSDARG00000089517	zgc:92594	1.63101	0.000630754
ENSDARG00000038010	rac2	1.63088	3.10049e-05
ENSDARG00000102616	si:dkey-3h2.3	1.63073	1.62184e-05
ENSDARG00000086998	zgc:64002	1.62964	0.0246012
ENSDARG00000052113	hexa	1.62954	9.47011e-05
ENSDARG00000058218	fam151a	1.62796	0.00479995
ENSDARG00000099969	zgc:152863	1.62783	0.00133098
ENSDARG00000090734	si:dkey-16p6.1	1.62571	0.00351319
ENSDARG00000111013	dicp1.1	1.62533	1.48258e-07
ENSDARG00000075355	ftr29	1.62527	0.0199074
ENSDARG00000058605	vsig10	1.62507	0.000951961
ENSDARG00000004874	spata6l	1.62455	0.0255715
ENSDARG00000013576	gadd45bb	1.62447	0.000403885
ENSDARG00000073970	mctp2b	1.62414	0.0175732
ENSDARG00000040064	acp6	1.62326	0.0117702
ENSDARG00000103054	dnm2b	1.62319	0.0155433
ENSDARG00000087597	si:dkey-51d8.3	1.62211	0.0138454
ENSDARG00000069244	si:ch211-244b2.3	1.62161	0.0246358
ENSDARG00000053315	tmprss3a	1.62036	0.0168932
ENSDARG00000101634	si:ch211-209j12.1	1.62036	0.000384055
ENSDARG00000023861	dnase1l1l	1.62003	0.0186334
ENSDARG00000075886	vwa5b2	1.61935	0.00729168
ENSDARG00000092252	si:dkey-103k4.1	1.61888	0.00605168
ENSDARG00000052039	caspb	1.61775	0.0148595
ENSDARG00000039490	pitpnaa	1.61735	0.000358545
ENSDARG00000097373	ftr90	1.61653	0.010275
ENSDARG00000043133	cldnf	1.61631	0.00117137
ENSDARG00000077488	si:ch73-289h5.4	1.61604	0.00170025
ENSDARG00000102555	si:dkey-33i11.9	1.61578	0.0297616
ENSDARG00000103755	si:dkeyp-4c4.1	1.61557	0.0044668
ENSDARG00000035852	cart3	1.61455	0.0228023
ENSDARG00000063223	arl14	1.61453	0.00683713
ENSDARG00000079907	ptger4c	1.61395	0.0287408
ENSDARG00000098745	tfec	1.61385	0.0227209
ENSDARG00000099448	sh3d21	1.61356	0.00137291
ENSDARG00000078042	il10rb	1.61346	2.01913e-06
ENSDARG00000029146	lrp1ab	1.61285	2.74132e-06
ENSDARG00000104008	si:ch211-232d10.3	1.61284	0.0108966
ENSDARG00000023111	plg	1.61252	0.0249085
ENSDARG00000004325	casp9	1.61247	2.99464e-05
ENSDARG00000100844	cldn15lb	1.61219	0.0327205
ENSDARG00000054616	cldni	1.61179	0.000345791
ENSDARG00000033443	mdm2	1.61175	0.00450423
ENSDARG00000100590	BX649421.1	1.61019	0.01627
ENSDARG00000104897	si:dkey-16p6.1	1.60965	1.13859e-06
ENSDARG00000100504	ppp1r27b	1.60963	0.00219494
ENSDARG00000003313	eps8l1b	1.60898	0.00335355
ENSDARG00000041301	crybb3	1.60877	0.0150805
ENSDARG00000009136	tp53bp2a	1.60843	0.000519256
ENSDARG00000093317	si:ch211-209j10.6	1.60817	0.00806266
ENSDARG00000022303	higd1a	1.6081	0.00281034
ENSDARG00000117704	BX322792.2	1.60784	0.0424364
ENSDARG00000055893	nmnat1-rbp7a	1.60776	0.000791567
ENSDARG00000006468	grap2a	1.60651	0.0280437
ENSDARG00000075833	lyve1a	1.6065	0.0282097
ENSDARG00000009779	mcl1a	1.60621	1.65679e-06
ENSDARG00000111399	CR589947.3	1.6062	0.0465694
ENSDARG00000036140	crybgx	1.60616	0.00748521
ENSDARG00000104396	trim25	1.60582	0.000346786
ENSDARG00000095476	BX470183.1	1.60527	3.33462e-05
ENSDARG00000037738	fbxl3l	1.60518	0.0426273
ENSDARG00000062808	CR786571.1	1.60494	0.00266059
ENSDARG00000027529	hmox1a	1.60485	0.027408
ENSDARG00000087324	crygm2d1	1.60474	0.00268711
ENSDARG00000116197	si:dkeyp-4c4.2	1.6046	0.000450724
ENSDARG00000104590	CT737123.2	1.60428	0.0343041
ENSDARG00000077040	si:ch211-85n16.4	1.60338	0.0183424
ENSDARG00000097344	CR387932.1	1.60282	0.00176936
ENSDARG00000104300	wipf1a	1.60271	0.0486781
ENSDARG00000101689	si:dkey-16p6.1	1.60245	0.00075831
ENSDARG00000095333	si:ch211-157j23.3	1.5997	0.0328521
ENSDARG00000030641	letmd1	1.59851	2.14245e-05
ENSDARG00000075164	mylk5	1.59845	0.00135074
ENSDARG00000076548	si:dkey-266m15.5	1.59788	0.0144889
ENSDARG00000102713	si:ch211-205a14.1	1.59749	0.00280554
ENSDARG00000075163	cxcl20	1.59689	0.00226696
ENSDARG00000044098	egr2a	1.59669	0.0340289
ENSDARG00000073764	si:ch211-113j14.1	1.59646	0.0110361
ENSDARG00000102638	si:rp71-7l19.2	1.59646	0.00382869
ENSDARG00000101213	CU278559.1	1.59627	0.0169923
ENSDARG00000036227	npvf	1.59543	0.0174081
ENSDARG00000099262	si:dkey-16p6.1	1.59432	0.000336401
ENSDARG00000103483	litaf	1.59432	2.94341e-05
ENSDARG00000068711	crfb4	1.5939	6.26326e-05
ENSDARG00000011581	si:dkey-23k10.5	1.59348	0.0152266
ENSDARG00000018404	krt18a.1	1.59289	0.00041652
ENSDARG00000099148	bzw1b	1.59274	0.000184937
ENSDARG00000106669	CABZ01068358.1	1.59161	0.00178308
ENSDARG00000060153	h6pd	1.59125	0.00112235
ENSDARG00000032079	acsl3a	1.59107	0.00335395
ENSDARG00000067723	tank	1.59101	0.0115951
ENSDARG00000030087	nfkbib	1.59097	0.00123357
ENSDARG00000106998	si:dkey-240n22.6	1.59092	0.0158036
ENSDARG00000098721	BX649331.1	1.59048	0.0277125
ENSDARG00000098776	BX640547.2	1.5899	0.00635339
ENSDARG00000061714	si:dkey-45k15.1	1.5893	0.00969049
ENSDARG00000071238	ftr58	1.58893	0.00430989
ENSDARG00000076294	klb	1.58764	0.0120851
ENSDARG00000099899	si:dkeyp-51g9.4	1.58755	0.0411521
ENSDARG00000105023	selplg	1.58666	0.0159041
ENSDARG00000024546	pla2g4aa	1.58566	0.036011
ENSDARG00000042186	paplnb	1.58493	0.0154639
ENSDARG00000102475	si:dkey-3p4.1	1.58488	0.00239198
ENSDARG00000090767	si:ch211-136m16.8	1.58404	0.0083779
ENSDARG00000075855	adgre10	1.58397	0.000351253
ENSDARG00000103324	si:ch211-127b6.2	1.58363	1.07559e-06
ENSDARG00000071250	tmem79a	1.58348	0.0386724
ENSDARG00000097268	CU929145.2	1.58327	0.000735063
ENSDARG00000021891	zbtb7b	1.58182	0.0309138
ENSDARG00000090847	si:ch211-209l18.4	1.58105	0.0123803
ENSDARG00000104416	si:dkey-16p6.1	1.58056	0.000486798
ENSDARG00000009886	rnf114	1.58048	0.0175798
ENSDARG00000071573	lsm5	1.58028	0.000187021
ENSDARG00000069333	FP102052.1	1.57921	0.0356761
ENSDARG00000115582	AL928685.4	1.57862	0.0114115
ENSDARG00000058476	stc1l	1.57787	0.000431811
ENSDARG00000051809	btr12	1.5778	0.028437
ENSDARG00000068849	fam83ha	1.57756	0.00817724
ENSDARG00000101977	si:ch211-209n20.59	1.57742	0.0486628
ENSDARG00000114345	si:dkey-28d5.5	1.57635	0.0113894
ENSDARG00000100899	si:ch211-241b2.5	1.57625	0.0408394
ENSDARG00000033161	sst1.2	1.57598	0.0106768
ENSDARG00000104787	si:dkey-28k24.2	1.57596	1.65416e-06
ENSDARG00000099711	si:dkey-29j8.1	1.57572	0.00873262
ENSDARG00000061081	arpp21	1.5754	0.000731548
ENSDARG00000004177	fam169ab	1.57534	0.00398197
ENSDARG00000077167	nmbb	1.57413	0.0294098
ENSDARG00000115516	CR847973.1	1.57345	0.00884715
ENSDARG00000070669	cxcr3.3	1.57336	0.016006
ENSDARG00000000423	si:ch73-314g15.3	1.57281	9.06865e-05
ENSDARG00000105782	CABZ01081777.1	1.57132	0.0127227
ENSDARG00000097938	asb5a	1.57051	0.0145725
ENSDARG00000037708	exosc10	1.57033	0.00024178
ENSDARG00000104949	slc27a1b	1.57026	0.0392254
ENSDARG00000056334	mlh3	1.56972	0.00673069
ENSDARG00000017128	myofl	1.56836	0.000347862
ENSDARG00000089079	si:ch211-214b16.3	1.5678	0.00739012
ENSDARG00000068974	lim2.1	1.56726	0.00947385
ENSDARG00000053091	si:ch211-204c21.1	1.56725	1.68174e-06
ENSDARG00000095295	si:rp71-36a1.1	1.56699	0.00701927
ENSDARG00000086091	kcnn4	1.5666	0.0033146
ENSDARG00000021859	erap1b	1.56501	0.0128335
ENSDARG00000009266	uevld	1.56478	0.00142955
ENSDARG00000105279	si:ch211-108c17.2	1.56294	0.000344667
ENSDARG00000102716	AL645691.2	1.56252	0.00205368
ENSDARG00000086917	crygm2d2	1.56211	0.000646617
ENSDARG00000040045	cldn1	1.56151	2.60878e-05
ENSDARG00000101272	si:dkey-29j8.1	1.56146	0.0028644
ENSDARG00000026829	cotl1	1.56146	0.000395042
ENSDARG00000040258	si:ch73-340m8.2	1.56133	0.0441583
ENSDARG00000101169	grap2b	1.56117	0.025387
ENSDARG00000029822	cel.2	1.56049	0.034498
ENSDARG00000009087	cd74a	1.56007	0.000604644
ENSDARG00000098296	gnsb	1.5599	0.00261112
ENSDARG00000102904	si:ch211-246b8.2	1.55979	0.000156257
ENSDARG00000093786	BX255915.1	1.55903	0.0181858
ENSDARG00000101598	si:ch211-215p11.1	1.55795	0.0327315
ENSDARG00000097934	si:dkey-221l4.10	1.55781	0.0427072
ENSDARG00000004794	ccdc146	1.55752	2.98987e-05
ENSDARG00000102215	si:ch211-227e10.6	1.55566	0.0144433
ENSDARG00000040628	zgc:110333	1.55553	0.00991466
ENSDARG00000069627	si:ch211-255g12.8	1.5535	0.0277588
ENSDARG00000092870	BX936337.1	1.55276	3.56044e-05
ENSDARG00000016391	calcoco1b	1.55249	0.00641461
ENSDARG00000103119	si:dkeyp-33c10.7	1.55211	0.0192672
ENSDARG00000043581	gadd45aa	1.55121	0.000278469
ENSDARG00000094560	BX005254.1	1.55082	0.0273505
ENSDARG00000094012	si:dkey-192g7.3	1.54992	0.0250267
ENSDARG00000063375	pter	1.54939	0.00016221
ENSDARG00000094952	si:ch211-74m13.1	1.54939	0.00208437
ENSDARG00000009313	zgc:63831	1.54935	0.000266371
ENSDARG00000058332	krt18a.2	1.54885	0.0306038
ENSDARG00000101222	oscp1a	1.5486	0.000888855
ENSDARG00000104571	gadd45ab	1.54818	0.000590133
ENSDARG00000105161	si:ch211-238e22.8	1.54807	0.00613302
ENSDARG00000013711	zgc:77486	1.54798	0.00275894
ENSDARG00000070165	tnfrsf1b	1.54751	0.00129957
ENSDARG00000087532	si:ch211-278p9.1	1.54707	0.0140231
ENSDARG00000098236	zgc:174698	1.54685	0.00195729
ENSDARG00000055926	foxi3a	1.54684	0.0221668
ENSDARG00000039730	zgc:112160	1.54664	0.0243636
ENSDARG00000062467	stra6l	1.54632	0.00851728
ENSDARG00000103229	si:dkey-265e15.5	1.54501	0.000352676
ENSDARG00000010252	jak3	1.54442	0.039307
ENSDARG00000041394	dnajb1b	1.54435	0.000932085
ENSDARG00000039459	qsox1	1.54383	0.0141577
ENSDARG00000102986	csf1ra	1.54362	0.0209792
ENSDARG00000103457	spartb	1.54358	0.00721942
ENSDARG00000098305	si:ch211-76m11.8	1.54322	0.000876241
ENSDARG00000019932	slc5a11	1.543	0.00149751
ENSDARG00000058733	ihha	1.54283	0.0356331
ENSDARG00000078094	lmf2a	1.54276	0.000369822
ENSDARG00000111934	zgc:112234	1.54206	0.0336389
ENSDARG00000087788	si:ch211-22k7.9	1.5415	0.017125
ENSDARG00000018382	prkcha	1.54063	0.000972344
ENSDARG00000088263	zgc:174356	1.53925	0.00438834
ENSDARG00000075827	f7i	1.53918	0.0325187
ENSDARG00000092381	zgc:153759	1.53915	0.00151678
ENSDARG00000058358	krt8	1.53899	1.37029e-05
ENSDARG00000016536	npas2	1.53889	0.0361102
ENSDARG00000096933	si:ch211-135n15.2	1.53845	0.0257172
ENSDARG00000091718	BX649490.1	1.53813	0.00749676
ENSDARG00000090947	si:dkey-29j8.1	1.53646	0.0210331
ENSDARG00000068814	spata2l	1.53626	0.00233705
ENSDARG00000100598	CABZ01109081.1	1.53565	0.0231439
ENSDARG00000096000	si:dkey-29j8.2	1.53535	0.0204859
ENSDARG00000020298	btg2	1.53514	0.0153048
ENSDARG00000068088	tcnba	1.53479	0.00754738
ENSDARG00000086996	si:ch73-234b20.5	1.53462	0.0292635
ENSDARG00000096874	tmem176l.3b	1.5345	0.00858881
ENSDARG00000109310	im:7150988	1.5338	0.0415368
ENSDARG00000053744	dcdc2b	1.53315	0.00064102
ENSDARG00000103265	si:ch211-223g7.2	1.53219	0.00650352
ENSDARG00000100563	BX323453.1	1.53185	0.0035176
ENSDARG00000062374	leng9	1.53174	0.0289806
ENSDARG00000098066	CU302323.1	1.53171	0.00661901
ENSDARG00000061941	trpv4	1.5317	0.0370002
ENSDARG00000099124	f3a	1.53148	0.011758
ENSDARG00000088972	si:dkey-238d18.4	1.53131	0.00610085
ENSDARG00000096365	si:ch211-195m9.3	1.53047	0.0320895
ENSDARG00000077220	si:ch211-208f21.3	1.53042	0.0218593
ENSDARG00000034817	asah1b	1.53039	0.000439595
ENSDARG00000088245	si:dkey-16p6.1	1.52989	0.00435361
ENSDARG00000055276	rel	1.52978	1.04338e-05
ENSDARG00000025522	sgk1	1.52956	0.00209298
ENSDARG00000091131	cry1bb	1.52955	0.00163439
ENSDARG00000034577	si:dkey-23o4.6	1.52946	0.0328922
ENSDARG00000094451	cfp	1.5289	5.78942e-06
ENSDARG00000075917	cacna1db	1.52868	0.000296343
ENSDARG00000076972	plvapa	1.52832	0.000249849
ENSDARG00000086825	znf521	1.52784	0.02217
ENSDARG00000058734	prdx1	1.52743	3.54806e-06
ENSDARG00000115038	si:dkey-4c23.5	1.52655	0.00284176
ENSDARG00000078072	si:ch211-232i5.1	1.5265	0.0119549
ENSDARG00000114019	CABZ01088149.1	1.52643	0.00489499
ENSDARG00000098256	si:ch73-329n5.6	1.52589	0.00291554
ENSDARG00000013681	si:dkey-42i9.6	1.52549	2.71213e-09
ENSDARG00000096921	CR790377.1	1.52479	0.0410328
ENSDARG00000037894	ezh1	1.52454	0.0112719
ENSDARG00000001993	myhb	1.52417	0.0313328
ENSDARG00000011449	fes	1.52379	0.00391895
ENSDARG00000095185	si:ch211-274p24.2	1.52302	0.045632
ENSDARG00000091918	BX548073.1	1.52299	0.013514
ENSDARG00000086847	irgq1	1.5228	0.0169158
ENSDARG00000103515	vcana	1.52255	0.0422555
ENSDARG00000039265	arhgap4a	1.5215	0.0190188
ENSDARG00000103137	rmi2	1.52113	0.000332476
ENSDARG00000113690	si:ch211-223g7.6	1.52089	0.0387618
ENSDARG00000111518	si:dkey-16p6.1	1.52075	0.0431218
ENSDARG00000038742	RBP1 (1 of many)	1.52026	0.00125676
ENSDARG00000028517	hbp1	1.52014	4.40905e-06
ENSDARG00000077415	zmp:0000001175	1.51993	0.000119788
ENSDARG00000001891	syt14b	1.51886	2.33971e-05
ENSDARG00000059883	trpv1	1.51824	0.00101452
ENSDARG00000029710	lrrc30a	1.51817	0.046882
ENSDARG00000057879	p3h3	1.51803	0.0060291
ENSDARG00000100219	si:dkey-264f17.1	1.51774	0.0144115
ENSDARG00000079185	si:ch211-163m16.7	1.51737	0.00289231
ENSDARG00000018312	rell1	1.51633	9.98086e-05
ENSDARG00000110323	znf986	1.51633	0.000925651
ENSDARG00000034975	gpr157	1.51585	0.0262315
ENSDARG00000056619	arhgap42a	1.51577	0.0229496
ENSDARG00000088428	si:ch211-189a15.5	1.51548	0.0403663
ENSDARG00000077068	si:ch211-11p18.6	1.51432	0.033499
ENSDARG00000100743	si:dkey-190j3.4	1.51431	1.65928e-05
ENSDARG00000069461	rnaseka	1.51366	0.00135294
ENSDARG00000003584	pla2g7	1.51358	0.00119943
ENSDARG00000089903	CABZ01039863.1	1.51344	0.0272246
ENSDARG00000092228	si:dkey-27p18.3	1.51296	0.0335711
ENSDARG00000024940	rnf144b	1.51249	0.000107211
ENSDARG00000076557	bicc2	1.51246	0.00149715
ENSDARG00000020929	fam49ba	1.51203	1.71898e-05
ENSDARG00000070386	krtcap2	1.51192	5.19949e-05
ENSDARG00000040286	ubl7b	1.51172	0.000795331
ENSDARG00000109368	si:dkey-182g1.2	1.51163	0.0211146
ENSDARG00000116122	CABZ01067150.1	1.51143	0.0338272
ENSDARG00000099961	bnip3	1.51079	0.0003327
ENSDARG00000043154	ucp2	1.51027	1.9273e-05
ENSDARG00000031757	tmc4	1.51008	0.0111342
ENSDARG00000090903	creb3l3b	1.50903	0.0183843
ENSDARG00000053119	smpdl3a	1.50887	0.00291379
ENSDARG00000090145	tmem240b	1.50885	0.0221692
ENSDARG00000022841	ptk2ba	1.50818	0.00759363
ENSDARG00000079080	etfbkmt	1.50813	0.00729936
ENSDARG00000058839	susd1	1.50779	0.0122169
ENSDARG00000093803	si:dkey-196n19.2	1.50602	0.00458027
ENSDARG00000086458	hdac10	1.50578	0.00315485
ENSDARG00000089831	si:dkey-207m2.4	1.50562	0.00747026
ENSDARG00000014907	htra1b	1.50551	0.00138537
ENSDARG00000095292	CR394546.3	1.5054	0.0339676
ENSDARG00000019418	kcnj2a	1.50538	0.0460297
ENSDARG00000037099	irs2a	1.50532	2.03268e-05
ENSDARG00000073936	BX511021.1	1.50516	0.0340741
ENSDARG00000104850	si:ch211-215p11.1	1.50488	0.00421778
ENSDARG00000005108	oclna	1.50466	0.0147168
ENSDARG00000040513	zgc:92313	1.50434	0.036206
ENSDARG00000042977	nfil3	1.50433	5.15858e-06
ENSDARG00000033666	pi4k2a	1.5041	2.09997e-08
ENSDARG00000095617	znf1157	1.50397	0.0408878
ENSDARG00000020625	jak1	1.50353	1.79701e-06
ENSDARG00000061357	chst6	1.50338	0.00546229
ENSDARG00000110024	FQ377903.3	1.50211	0.00294281
ENSDARG00000013838	sulf2b	1.50196	0.00660876
ENSDARG00000009040	si:ch73-141c7.1	1.50179	0.0023464
ENSDARG00000105406	FP236789.1	1.50163	0.00548055
ENSDARG00000096445	si:ch211-214p16.3	1.50145	0.0254279
ENSDARG00000093313	ubb	1.50086	5.4837e-09
ENSDARG00000077360	fthl30	1.50069	0.0292439
ENSDARG00000087518	si:dkey-261p22.1	1.5005	0.0257218
ENSDARG00000073978	crabp2a	-1.50011	0.0019562
ENSDARG00000101812	zgc:114120	-1.50038	0.00332485
ENSDARG00000005626	RHOU (1 of many)	-1.50039	0.00211914
ENSDARG00000005993	prc1b	-1.50086	0.0283917
ENSDARG00000007751	lmnl3	-1.50089	0.0107957
ENSDARG00000102415	scinla	-1.50123	3.57517e-06
ENSDARG00000027495	elovl4b	-1.50127	0.00336166
ENSDARG00000002771	si:ch211-48m9.1	-1.5018	0.000674216
ENSDARG00000045677	opn1sw1	-1.50286	1.12881e-05
ENSDARG00000079502	gal3st2	-1.50343	0.00358619
ENSDARG00000097631	BX005101.1	-1.50384	0.0233857
ENSDARG00000101407	tgm1l4	-1.50389	0.00692131
ENSDARG00000019135	ankef1a	-1.50434	0.0411591
ENSDARG00000094281	si:ch73-196i15.3	-1.50458	0.0339614
ENSDARG00000069342	zgc:153115	-1.50466	0.000186003
ENSDARG00000016651	znf106a	-1.50468	0.00054826
ENSDARG00000019156	haus5	-1.50558	0.0439092
ENSDARG00000070463	e2f3	-1.50619	0.00370297
ENSDARG00000095649	si:dkey-97a13.12	-1.50625	0.0322764
ENSDARG00000077029	bub1	-1.50654	0.00547463
ENSDARG00000097008	opn1mw1	-1.50749	0.00184423
ENSDARG00000007869	ehd3	-1.50802	0.00730696
ENSDARG00000104217	gpc2	-1.50906	0.002519
ENSDARG00000100403	CT027704.1	-1.50971	0.0233809
ENSDARG00000103260	si:ch211-57b15.1	-1.50982	0.047475
ENSDARG00000096257	si:ch73-367p23.2	-1.51006	0.00687811
ENSDARG00000060354	samd7	-1.51049	3.11043e-06
ENSDARG00000071294	tonsl	-1.51054	0.0493223
ENSDARG00000100967	BX569788.1	-1.51088	0.0411806
ENSDARG00000070656	si:ch211-69g19.2	-1.51136	0.0427884
ENSDARG00000044524	def6b	-1.51143	0.00671227
ENSDARG00000054929	zgc:110540	-1.51214	0.0109448
ENSDARG00000092337	CU467861.1	-1.51287	0.029019
ENSDARG00000019353	sparc	-1.51349	1.40486e-06
ENSDARG00000100781	col28a2b	-1.5145	0.0122079
ENSDARG00000097841	CR933730.1	-1.51535	1.06636e-06
ENSDARG00000098724	rgrb	-1.51563	0.000198106
ENSDARG00000046006	med20	-1.51595	0.000127707
ENSDARG00000090170	rab11fip4a	-1.51608	0.00319214
ENSDARG00000098720	FP245456.1	-1.51652	0.0441171
ENSDARG00000055991	hmbsb	-1.51659	0.000358547
ENSDARG00000016363	her8a	-1.51668	0.00130284
ENSDARG00000094730	acbd7	-1.51709	5.74031e-06
ENSDARG00000010792	cdc25b	-1.51781	0.000121764
ENSDARG00000097530	xkr5b	-1.51845	0.000358699
ENSDARG00000056732	her4.1	-1.51852	0.00417973
ENSDARG00000075621	birc5a	-1.51862	0.0162557
ENSDARG00000097789	pon3.2	-1.52102	0.00502268
ENSDARG00000012504	rlbp1a	-1.52244	0.000122214
ENSDARG00000035861	si:rp71-39b20.4	-1.52258	0.00297166
ENSDARG00000095481	si:ch211-282j17.10	-1.5226	0.000551014
ENSDARG00000101452	SUSD2	-1.52289	0.0176659
ENSDARG00000092240	si:ch211-243a20.3	-1.52324	0.00802073
ENSDARG00000076659	cdca7b	-1.52393	7.13527e-05
ENSDARG00000055534	grk7b	-1.52684	0.000826291
ENSDARG00000095751	leg1.2	-1.5269	0.0237944
ENSDARG00000055377	gnb5b	-1.52692	4.38338e-10
ENSDARG00000079930	si:dkeyp-68b7.5	-1.52725	0.00190266
ENSDARG00000099086	BX511142.1	-1.52773	0.00769107
ENSDARG00000029856	cnn3b	-1.52846	2.07226e-07
ENSDARG00000099933	ppa1a	-1.52924	0.00807614
ENSDARG00000113137	BX276107.1	-1.52983	0.0225143
ENSDARG00000108475	otos	-1.53036	0.00806323
ENSDARG00000089769	hapln1a	-1.53112	0.000131524
ENSDARG00000113452	CT583626.1	-1.53145	0.00161538
ENSDARG00000044895	fmoda	-1.53209	0.000125342
ENSDARG00000036791	dnmt3bb.1	-1.53369	4.36256e-05
ENSDARG00000092086	CR318650.1	-1.5349	0.0436288
ENSDARG00000074441	gp1bb	-1.53527	0.0154667
ENSDARG00000039827	bbs5	-1.53534	0.00524391
ENSDARG00000044862	opn1lw1	-1.53579	0.00531502
ENSDARG00000106745	FO904901.1	-1.53733	0.0007491
ENSDARG00000070278	mettl14	-1.53834	0.00484842
ENSDARG00000057435	amacr	-1.53873	0.0348779
ENSDARG00000096905	si:ch73-23l24.1	-1.53892	0.00125232
ENSDARG00000036722	slc9a3.2	-1.53964	0.0376913
ENSDARG00000097691	pclaf	-1.53986	0.00166747
ENSDARG00000078391	fam98a	-1.54155	0.00834726
ENSDARG00000022817	pvalb3	-1.54345	0.0118931
ENSDARG00000069607	zgc:162331	-1.54398	0.00660923
ENSDARG00000030632	ccdc3b	-1.54411	0.00207659
ENSDARG00000042988	slc24a2	-1.54412	0.000992351
ENSDARG00000053709	si:ch73-89b15.3	-1.54441	0.0168879
ENSDARG00000094561	si:ch211-139a5.9	-1.54524	0.000662305
ENSDARG00000101623	znf992	-1.54535	0.0202423
ENSDARG00000104576	si:ch211-152c8.5	-1.54572	0.041306
ENSDARG00000024204	mcm3	-1.54717	0.00142889
ENSDARG00000094172	si:ch73-263f13.1	-1.54723	0.00151968
ENSDARG00000100613	CABZ01089777.1	-1.54761	0.000558266
ENSDARG00000103754	aspm	-1.54965	0.0224368
ENSDARG00000038139	pdgfbb	-1.54995	0.00673939
ENSDARG00000092073	znf1165	-1.55169	0.0207663
ENSDARG00000036066	si:dkey-78a14.4	-1.5527	0.0293699
ENSDARG00000036005	pitpnb	-1.55317	0.00407073
ENSDARG00000033089	CR735102.1	-1.55486	0.0131769
ENSDARG00000113103	BX530077.1	-1.55519	0.000309791
ENSDARG00000038205	her2	-1.55589	0.0178937
ENSDARG00000026165	col11a1a	-1.55693	1.0979e-05
ENSDARG00000014963	triap1	-1.55737	0.00413992
ENSDARG00000101300	ssna1	-1.55761	0.00536871
ENSDARG00000036386	rbm4.1	-1.5581	1.2397e-07
ENSDARG00000091656	lsm8	-1.55815	0.0207861
ENSDARG00000100398	pax7a	-1.55872	0.000595173
ENSDARG00000061728	acot13	-1.55933	0.00741279
ENSDARG00000069093	col2a1a	-1.55957	5.12657e-05
ENSDARG00000103543	gngt2b	-1.56043	5.84989e-14
ENSDARG00000058533	pole	-1.56047	0.0110771
ENSDARG00000076192	ankrd1b	-1.5605	1.958e-05
ENSDARG00000100857	FP101914.1	-1.56065	1.1474e-05
ENSDARG00000056722	cd99l2	-1.56224	6.19913e-10
ENSDARG00000038770	zgc:103625	-1.56314	0.00812246
ENSDARG00000104457	si:dkeyp-72e1.7	-1.56344	4.7399e-05
ENSDARG00000021579	orc5	-1.56385	0.0098396
ENSDARG00000045273	tmem204	-1.56388	0.0112986
ENSDARG00000104436	zgc:153426	-1.56503	0.00370395
ENSDARG00000102798	mcm2	-1.56657	0.00174605
ENSDARG00000094362	CR762497.1	-1.56708	0.00869884
ENSDARG00000013293	crispld1b	-1.56719	0.000213024
ENSDARG00000051899	exoc3l1	-1.5674	0.00652507
ENSDARG00000039482	calhm2	-1.56793	0.00870087
ENSDARG00000105022	FO704813.1	-1.56815	0.00101665
ENSDARG00000075058	gabra6a	-1.5685	1.07315e-08
ENSDARG00000013134	zmp:0000000545	-1.56894	0.00123197
ENSDARG00000014321	en1a	-1.56932	0.000651428
ENSDARG00000024492	col9a2	-1.56943	1.31367e-06
ENSDARG00000030307	hspa12b	-1.56985	0.0254506
ENSDARG00000038505	polr2h	-1.57005	0.00731739
ENSDARG00000117540	CT737162.3	-1.57032	0.0442339
ENSDARG00000044588	emp2	-1.57045	9.51929e-06
ENSDARG00000097153	CR954963.1	-1.57089	6.66307e-06
ENSDARG00000060526	bmp3	-1.5718	0.00028715
ENSDARG00000021794	hmmr	-1.57417	0.0115662
ENSDARG00000008732	zgc:66479	-1.57477	0.000302317
ENSDARG00000092918	crhr2	-1.5752	0.0217136
ENSDARG00000057114	hpf1	-1.57557	0.00877446
ENSDARG00000079305	hbae3	-1.5762	0.00193619
ENSDARG00000079031	si:ch211-22d5.2	-1.57814	0.000232084
ENSDARG00000019507	mcm5	-1.57894	0.000953118
ENSDARG00000093940	si:dkeyp-77c8.1	-1.57969	0.00208569
ENSDARG00000011862	inaa	-1.57982	7.53589e-10
ENSDARG00000074677	frem3	-1.58097	0.0422497
ENSDARG00000103409	uhrf1	-1.58204	0.000911851
ENSDARG00000034933	chchd3b	-1.58245	1.75826e-05
ENSDARG00000103000	si:ch211-107p11.3	-1.5828	0.00773383
ENSDARG00000057206	nmt1b	-1.58331	0.0305237
ENSDARG00000056519	si:dkey-280e21.3	-1.5851	2.37879e-07
ENSDARG00000017274	opn1sw2	-1.58676	2.07022e-05
ENSDARG00000101628	ascl1b	-1.58709	0.000152808
ENSDARG00000003991	fhl2b	-1.58731	0.0136099
ENSDARG00000042529	gnat2	-1.58796	3.1278e-12
ENSDARG00000099344	zgc:92162	-1.58884	0.0469184
ENSDARG00000078703	unm_hu7910	-1.58913	0.00155984
ENSDARG00000058410	acbd5b	-1.58988	0.00849279
ENSDARG00000100582	si:ch211-195b11.3	-1.58997	8.52782e-05
ENSDARG00000092272	BX511161.1	-1.59078	0.0166455
ENSDARG00000099217	zgc:109982	-1.59156	0.00833402
ENSDARG00000088900	si:dkey-21o19.2	-1.59302	0.00659294
ENSDARG00000088975	si:ch211-14k19.8	-1.5939	0.0113443
ENSDARG00000069116	timm10	-1.59463	0.000631279
ENSDARG00000081280	NC_002333.8	-1.59594	0.0002684
ENSDARG00000101062	fdft1	-1.59608	0.000709015
ENSDARG00000091511	gpx7	-1.59621	0.0490449
ENSDARG00000056028	slc22a7a	-1.5968	0.00183516
ENSDARG00000055133	cenpf	-1.59763	0.0108969
ENSDARG00000005776	guk1b	-1.5988	8.19483e-07
ENSDARG00000101240	CU651662.1	-1.60029	0.0135774
ENSDARG00000016923	si:dkey-94f20.4	-1.60096	0.0284848
ENSDARG00000104267	postnb	-1.60244	0.000174556
ENSDARG00000036912	edn1	-1.60268	0.00175249
ENSDARG00000042815	alkal2b	-1.60378	0.00363764
ENSDARG00000090503	oma1	-1.60489	0.000525969
ENSDARG00000071475	aox5	-1.60514	0.000107859
ENSDARG00000090629	tmtops3b	-1.60797	0.00652023
ENSDARG00000012801	pfkpb	-1.60863	0.000183669
ENSDARG00000069878	snu13a	-1.60874	0.000790105
ENSDARG00000035468	slc25a25b	-1.61	0.0116833
ENSDARG00000096616	si:ch211-255p10.3	-1.61071	0.0108493
ENSDARG00000011407	col2a1b	-1.61114	5.94553e-08
ENSDARG00000096995	fbxl22	-1.61201	0.00514964
ENSDARG00000097622	si:dkey-42p14.6	-1.61247	5.4902e-05
ENSDARG00000104110	col4a2	-1.61308	0.000486232
ENSDARG00000100397	pde6c	-1.61359	0.000353735
ENSDARG00000061303	oca2	-1.61374	0.0185
ENSDARG00000039979	tecrl2b	-1.61446	0.0199248
ENSDARG00000077620	cdca7a	-1.615	0.00327078
ENSDARG00000023584	cdc7	-1.61545	0.0298295
ENSDARG00000055108	gde1	-1.61613	0.00866527
ENSDARG00000011094	ccna2	-1.61678	0.00303627
ENSDARG00000037845	col9a3	-1.61719	3.95274e-05
ENSDARG00000054251	pqlc3	-1.61723	0.00300421
ENSDARG00000057099	papss1	-1.61765	0.00107965
ENSDARG00000096957	BX005351.1	-1.61775	0.00229221
ENSDARG00000039041	sfrp5	-1.61799	6.1107e-06
ENSDARG00000070360	inka1a	-1.61848	8.77484e-05
ENSDARG00000114825	SCARF2	-1.62007	0.0364528
ENSDARG00000070923	zgc:158296	-1.62076	0.0414984
ENSDARG00000024877	ptgr1	-1.62083	0.00185686
ENSDARG00000113113	AL929345.1	-1.6213	0.00151313
ENSDARG00000096917	si:ch211-227m13.1	-1.6215	3.6474e-05
ENSDARG00000040911	meox2a	-1.6228	0.0401952
ENSDARG00000005823	slc39a10	-1.62312	1.35395e-08
ENSDARG00000097535	si:ch211-252f13.5	-1.62325	0.026446
ENSDARG00000045843	apex1	-1.62576	4.34811e-10
ENSDARG00000099645	zgc:153184	-1.62578	1.80834e-06
ENSDARG00000101289	slc29a1a	-1.62628	7.77641e-08
ENSDARG00000003970	trim35-13	-1.62851	0.0116399
ENSDARG00000100755	CU074330.1	-1.62946	0.00587493
ENSDARG00000103914	THEM6	-1.62969	0.00888827
ENSDARG00000024471	nsl1	-1.62969	0.0326424
ENSDARG00000093389	si:dkeyp-20g2.3	-1.63008	0.0335746
ENSDARG00000052059	PAQR9	-1.63296	2.99876e-05
ENSDARG00000114516	CABZ01021592.1	-1.63323	6.41698e-05
ENSDARG00000052615	tnmd	-1.63503	1.41702e-07
ENSDARG00000102430	opn6a	-1.63649	2.91836e-07
ENSDARG00000004232	dlb	-1.63813	1.02295e-09
ENSDARG00000067509	slc24a4b	-1.63892	0.000562633
ENSDARG00000099621	si:ch211-69b22.5	-1.63923	0.00121686
ENSDARG00000062481	mlphb	-1.6398	0.00230857
ENSDARG00000099078	FO905040.1	-1.64064	0.0119041
ENSDARG00000044326	BX950188.1	-1.64085	0.0410527
ENSDARG00000075619	cenpo	-1.64173	0.00460524
ENSDARG00000088140	hsd17b7	-1.64179	0.00562285
ENSDARG00000011571	calcrlb	-1.6424	0.0251337
ENSDARG00000097621	BX936342.1	-1.64279	0.0209688
ENSDARG00000095013	si:dkey-240n22.3	-1.64299	0.000987249
ENSDARG00000015998	wdhd1	-1.64549	0.00225658
ENSDARG00000071586	tgfbi	-1.64553	1.46721e-06
ENSDARG00000040695	fkbp14	-1.64723	0.000456864
ENSDARG00000092825	si:dkey-42p14.3	-1.64795	0.00110709
ENSDARG00000060345	apoda.1	-1.64806	0.000206117
ENSDARG00000111380	CR383662.7	-1.64879	0.0392386
ENSDARG00000053535	lmo7b	-1.64973	2.98126e-05
ENSDARG00000077157	synpo2b	-1.65134	0.00109037
ENSDARG00000088332	alx4a	-1.65251	0.00108261
ENSDARG00000057427	sv2ba	-1.65323	2.54162e-06
ENSDARG00000070239	knl1	-1.65328	0.0272432
ENSDARG00000030104	sh3bp4	-1.65642	0.000117083
ENSDARG00000057751	zbtb47a	-1.65788	0.0285554
ENSDARG00000032389	tspan12	-1.65817	8.1557e-05
ENSDARG00000089475	hbae1.1	-1.65855	0.00327174
ENSDARG00000036239	gatm	-1.65976	2.69094e-05
ENSDARG00000059529	KIAA0895L	-1.66039	0.00139583
ENSDARG00000006838	eef1a2	-1.66264	0.00250203
ENSDARG00000094634	si:ch211-120e1.7	-1.66319	0.00163084
ENSDARG00000061818	meox2b	-1.66346	0.0171332
ENSDARG00000079071	jam2b	-1.66404	0.0490988
ENSDARG00000102409	CR381540.2	-1.66405	0.0163973
ENSDARG00000051854	cdt1	-1.66438	1.45485e-05
ENSDARG00000098567	si:ch1073-286c18.5	-1.66438	7.93949e-07
ENSDARG00000061265	lmln	-1.66441	0.0292142
ENSDARG00000102462	BX088535.1	-1.66496	0.0140133
ENSDARG00000070213	etnk2	-1.66501	0.00724823
ENSDARG00000062900	si:ch211-81a5.1	-1.66507	0.018198
ENSDARG00000008105	mettl2a	-1.66554	0.00531572
ENSDARG00000026577	cdk2	-1.66581	0.00388064
ENSDARG00000097211	CR381647.1	-1.66662	0.00403432
ENSDARG00000076716	palb2	-1.66736	0.00217614
ENSDARG00000043322	gsx2	-1.66779	0.00575945
ENSDARG00000045947	hrc	-1.66797	0.000941718
ENSDARG00000018010	crtap	-1.66869	0.0172585
ENSDARG00000020007	col1a2	-1.66879	9.0297e-10
ENSDARG00000079233	si:ch211-160f23.5	-1.66939	0.0124115
ENSDARG00000009014	col11a1b	-1.67114	8.009e-05
ENSDARG00000094116	BX914211.1	-1.67202	0.0155638
ENSDARG00000117557	BX571772.1	-1.67237	0.0036088
ENSDARG00000092651	si:dkey-57a22.11	-1.67372	0.022542
ENSDARG00000027424	slc25a3a	-1.67602	2.4285e-16
ENSDARG00000103789	tmem130	-1.67673	0.00164041
ENSDARG00000115573	CR759836.1	-1.67907	0.00141547
ENSDARG00000026820	gucy2d	-1.68001	1.01769e-05
ENSDARG00000011334	ncaldb	-1.6802	0.000169717
ENSDARG00000094615	si:dkey-9p20.18	-1.68035	0.0452371
ENSDARG00000007024	uox	-1.68126	0.0140991
ENSDARG00000088841	dnal4b	-1.68294	0.0371073
ENSDARG00000034714	esyt1a	-1.68463	0.00253698
ENSDARG00000095584	CR925798.1	-1.68611	0.0458
ENSDARG00000102472	btbd17b	-1.68669	0.00140798
ENSDARG00000060410	thbs2a	-1.68691	0.0206045
ENSDARG00000117588	CABZ01087564.1	-1.68775	0.0222765
ENSDARG00000073974	colgalt1	-1.68783	0.00189563
ENSDARG00000094211	CR545465.1	-1.68815	0.00502774
ENSDARG00000103490	dpysl4	-1.68828	6.94819e-07
ENSDARG00000038439	fabp10a	-1.68945	0.000585675
ENSDARG00000024771	slc24a5	-1.6903	0.00175317
ENSDARG00000116546	znf987	-1.69255	0.00179766
ENSDARG00000097924	CU464134.1	-1.69269	0.00541577
ENSDARG00000038716	casq1a	-1.69386	0.00218332
ENSDARG00000002403	nusap1	-1.69565	2.11008e-05
ENSDARG00000055395	foxq1b	-1.696	0.000279125
ENSDARG00000068406	six5	-1.69743	0.0339928
ENSDARG00000055889	zgc:153215	-1.69796	0.000257729
ENSDARG00000029057	tm6sf2	-1.6981	0.000292752
ENSDARG00000104734	kat2a	-1.69999	1.68772e-05
ENSDARG00000074428	hhat	-1.70087	0.00129011
ENSDARG00000003269	clcn3	-1.70152	0.000138739
ENSDARG00000094077	si:dkey-21e2.16	-1.7044	0.0104254
ENSDARG00000056683	cdk5	-1.70574	0.000181147
ENSDARG00000043074	grp	-1.70575	0.00867799
ENSDARG00000088330	hbae1.1	-1.70729	0.00671252
ENSDARG00000031952	mb	-1.70735	1.22124e-10
ENSDARG00000044894	zgc:113307	-1.7078	0.00318625
ENSDARG00000100142	znf1083	-1.71027	0.0047331
ENSDARG00000040432	klf2b	-1.71037	0.000311114
ENSDARG00000039020	fbxo5	-1.7114	0.000922203
ENSDARG00000033854	abrab	-1.71174	1.71345e-08
ENSDARG00000103961	poln	-1.7121	0.0133346
ENSDARG00000093831	znf1121	-1.71544	0.0312261
ENSDARG00000097473	zgc:113340	-1.71546	0.0154796
ENSDARG00000037997	tubb5	-1.71556	2.72475e-07
ENSDARG00000101816	col5a3b	-1.71907	2.65183e-11
ENSDARG00000070000	txnipb	-1.72022	2.77484e-05
ENSDARG00000057683	mcm6	-1.72023	0.000446678
ENSDARG00000045580	lum	-1.72121	7.79332e-05
ENSDARG00000028098	fut9d	-1.72126	0.00034269
ENSDARG00000001234	map4k2	-1.72208	0.00317015
ENSDARG00000071629	BX511034.1	-1.72238	0.000215629
ENSDARG00000052610	olig4	-1.72379	0.0228366
ENSDARG00000045156	rgs9b	-1.72744	0.000598762
ENSDARG00000098197	CU633999.1	-1.72997	9.06416e-14
ENSDARG00000024759	inhbab	-1.73093	0.000226688
ENSDARG00000117613	CABZ01030033.1	-1.73136	0.00756774
ENSDARG00000112674	AL954682.1	-1.7323	0.0141816
ENSDARG00000074425	si:busm1-57f23.1	-1.73391	1.11523e-05
ENSDARG00000075521	cpz	-1.73459	0.0156611
ENSDARG00000094466	si:ch73-199e17.1	-1.73564	6.24701e-06
ENSDARG00000002197	pygl	-1.73686	0.000217652
ENSDARG00000039354	ska1	-1.73892	0.000700991
ENSDARG00000103443	vwde	-1.73971	4.99732e-06
ENSDARG00000097724	BX936342.2	-1.74096	0.0348624
ENSDARG00000035809	col1a1b	-1.74147	1.71166e-09
ENSDARG00000030896	foxq1a	-1.74194	0.00443668
ENSDARG00000045051	slc16a3	-1.74809	8.47439e-06
ENSDARG00000005629	smyd2b	-1.74854	0.000250649
ENSDARG00000076623	col14a1b	-1.75035	2.03909e-12
ENSDARG00000056012	eve1	-1.75235	0.00594392
ENSDARG00000074442	alx4b	-1.7544	0.0216432
ENSDARG00000094974	BX530068.1	-1.75446	0.0309724
ENSDARG00000055009	col4a1	-1.75486	0.00326507
ENSDARG00000096620	tube1	-1.75551	0.000288266
ENSDARG00000020711	rrm2	-1.75694	0.00160585
ENSDARG00000097964	arhgef33	-1.75698	0.00909195
ENSDARG00000008306	rdh5	-1.75778	9.59872e-06
ENSDARG00000097445	si:dkey-195m11.8	-1.75917	3.6175e-06
ENSDARG00000096788	CR352243.1	-1.75928	0.0407379
ENSDARG00000088377	rp1l1b	-1.76188	0.00229302
ENSDARG00000013752	tnni2a.3	-1.76273	1.99965e-08
ENSDARG00000094252	BX649448.3	-1.76491	0.0342323
ENSDARG00000097959	si:dkey-248g15.3	-1.76517	3.00909e-07
ENSDARG00000007697	fabp7a	-1.769	2.01262e-23
ENSDARG00000056213	si:ch73-130a3.4	-1.76947	0.000716674
ENSDARG00000075161	defbl1	-1.76995	0.00562359
ENSDARG00000097738	AL929222.2	-1.77077	1.98578e-07
ENSDARG00000092788	si:dkey-21e2.15	-1.77101	0.0121057
ENSDARG00000012405	col1a1a	-1.77164	2.26653e-07
ENSDARG00000011166	cahz	-1.77285	6.32042e-06
ENSDARG00000010958	glmnb	-1.77337	1.05004e-05
ENSDARG00000044280	opn1mw2	-1.77349	0.000120447
ENSDARG00000044807	dck	-1.7736	0.0200907
ENSDARG00000089691	ism2a	-1.77659	0.00409237
ENSDARG00000044861	opn1lw2	-1.77945	1.12286e-16
ENSDARG00000012297	cnga3b	-1.77958	0.013986
ENSDARG00000052138	slc1a2a	-1.78542	0.000581231
ENSDARG00000002613	rpa3	-1.78569	0.000128013
ENSDARG00000110860	si:dkey-9i5.2	-1.78786	0.021246
ENSDARG00000103160	CR388178.2	-1.78957	0.023563
ENSDARG00000103231	si:ch211-199i15.5	-1.79153	7.46555e-05
ENSDARG00000098876	si:dkey-199m13.5	-1.79185	0.0276151
ENSDARG00000074904	si:ch211-253b8.5	-1.79595	3.58074e-06
ENSDARG00000010555	pdha1b	-1.79741	1.89969e-05
ENSDARG00000089124	hbae1.3	-1.79916	0.000465958
ENSDARG00000004647	spice1	-1.80056	0.00978254
ENSDARG00000070726	cnga3a	-1.8009	1.15234e-07
ENSDARG00000096806	BX119915.3	-1.80108	0.0159549
ENSDARG00000005943	htra4	-1.8052	9.06097e-07
ENSDARG00000004169	stmn1a	-1.80571	1.20221e-05
ENSDARG00000013302	gpx8	-1.80613	0.000403603
ENSDARG00000056743	cavin4b	-1.80788	1.06966e-06
ENSDARG00000058799	mybpha	-1.80792	0.0166514
ENSDARG00000093629	si:ch211-106h4.4	-1.81008	0.0383356
ENSDARG00000098475	arr3b	-1.81048	3.65309e-05
ENSDARG00000092269	si:dkeyp-41f9.4	-1.81089	0.000119504
ENSDARG00000045737	guca1g	-1.81185	0.000672774
ENSDARG00000095304	si:ch211-207c6.2	-1.81765	0.0460313
ENSDARG00000091298	pmela	-1.8202	1.4878e-07
ENSDARG00000002483	wnt7ab	-1.82241	0.000821204
ENSDARG00000069048	serpinf1	-1.82393	7.20942e-07
ENSDARG00000101146	CR293511.1	-1.82887	0.00911587
ENSDARG00000020602	grk7a	-1.82933	1.25043e-05
ENSDARG00000094516	es1	-1.82979	0.0445672
ENSDARG00000042563	mis18bp1	-1.8324	0.0198023
ENSDARG00000093943	BX294181.2	-1.83509	9.62836e-05
ENSDARG00000107989	FAM163B (1 of many)	-1.83535	0.0219424
ENSDARG00000058702	vax2	-1.83593	0.0147546
ENSDARG00000099544	si:dkey-165b20.3	-1.83738	0.00126803
ENSDARG00000036809	si:ch211-106j24.1	-1.83772	0.000960632
ENSDARG00000090768	zp3.2	-1.83995	0.0174258
ENSDARG00000105620	CT030153.1	-1.84393	0.0357235
ENSDARG00000038862	kcnb2	-1.84583	2.00441e-05
ENSDARG00000109974	tmem186	-1.84809	0.036669
ENSDARG00000076518	mettl1	-1.85664	0.000635309
ENSDARG00000112959	CABZ01072309.1	-1.85759	0.00049961
ENSDARG00000070490	si:dkeyp-75b4.7	-1.85957	0.0218622
ENSDARG00000090202	rbm11	-1.86134	0.0180753
ENSDARG00000109818	SPATA48	-1.8616	0.00578781
ENSDARG00000055750	foxp3a	-1.86229	0.0310027
ENSDARG00000043004	si:dkeyp-117h8.4	-1.86314	0.00154046
ENSDARG00000078238	nacc1b	-1.86328	0.00369635
ENSDARG00000013477	gata1a	-1.86405	0.0157989
ENSDARG00000113548	si:dkeyp-82b4.4	-1.87134	0.0419725
ENSDARG00000077590	arsj	-1.87351	0.000565208
ENSDARG00000011076	zgc:91968	-1.87693	1.64803e-06
ENSDARG00000044691	ppp1r3b	-1.88848	0.0492917
ENSDARG00000029019	epb41b	-1.89169	5.22862e-05
ENSDARG00000071103	si:dkey-222p3.1	-1.90068	0.0124037
ENSDARG00000021720	col7a1	-1.90173	9.97373e-08
ENSDARG00000093899	BX510657.1	-1.90292	0.000470326
ENSDARG00000076015	si:ch73-139e5.2	-1.90331	0.000245105
ENSDARG00000090975	si:dkey-62k3.5	-1.90428	0.00267741
ENSDARG00000098994	CR352263.1	-1.90493	0.0043679
ENSDARG00000115528	FO082780.1	-1.90518	0.000780832
[truncated: 223 more rows]
