# Supplementary material for: The Role of Galanin during Bacterial Infection in Larval Zebrafish
Source: Cells. 2021 Aug 6;10(8):2011. doi: 10.3390/cells10082011 (PMC8391356; doi:10.3390/cells10082011)
Supplement: Supplementary file 1 [file cells-10-02011-s001.zip › Table S4.xlsx]

## Sheet: Suppl. Table 4
Supplemental Table 4. Genes significantly regulated in gal-/- larvae after M. marinum infection
Ensembl gene ID	Abbreviated gene name	Fold change	P-value
ENSDARG00000051890	hp	261.464	8.96021e-08
ENSDARG00000108525	CR749167.2	90.818	6.33402e-13
ENSDARG00000003523	itln3	70.5539	6.66341e-48
ENSDARG00000045427	si:dkey-96n2.3	53.7511	1.23453e-05
ENSDARG00000093748	si:ch211-217k17.11	40.7348	1.33663e-09
ENSDARG00000095309	si:dkey-79f11.9	25.0892	0.000475169
ENSDARG00000009511	tnfa	24.7434	7.05313e-13
ENSDARG00000086654	cbln11	24.6996	4.39917e-40
ENSDARG00000022139	ocstamp	24.454	2.17904e-08
ENSDARG00000093857	si:dkey-79f11.10	23.553	2.67022e-22
ENSDARG00000093098	ccl34b.8	23.0029	2.00495e-10
ENSDARG00000111698	tnfsf18	22.6951	0.00233865
ENSDARG00000051912	hbxb	22.3739	2.98082e-70
ENSDARG00000090557	si:ch1073-110a20.7	20.7427	1.14343e-42
ENSDARG00000090873	ccl34a.4	19.4747	4.10799e-17
ENSDARG00000094983	ccl34a.3	18.9612	2.06974e-09
ENSDARG00000097248	si:dkey-117a8.2	16.3214	0.0117851
ENSDARG00000045999	saa	15.9899	0.000132474
ENSDARG00000000460	nitr2b	15.8636	0.00680997
ENSDARG00000073994	si:ch211-276k2.1	13.3716	0.00368831
ENSDARG00000024789	mxc	13.2261	2.35444e-06
ENSDARG00000095673	si:dkey-79f11.8	13.0753	0.00280376
ENSDARG00000090889	si:ch211-132p1.3	12.8716	1.39518e-42
ENSDARG00000095532	si:dkey-58f10.13	12.8322	0.000152918
ENSDARG00000100520	si:dkey-25o1.7	12.5886	3.26505e-11
ENSDARG00000096726	si:ch211-250m6.2	11.4361	1.78823e-05
ENSDARG00000069844	acod1	10.8902	9.88467e-46
ENSDARG00000010729	CABZ01073795.1	10.786	6.41351e-13
ENSDARG00000099539	dicp2.2	10.3622	6.15034e-06
ENSDARG00000097698	si:dkey-117a8.4	10.0546	4.85485e-08
ENSDARG00000088234	si:ch211-217k17.12	9.95301	2.97835e-08
ENSDARG00000041917	ccl38a.4	9.37813	1.20381e-05
ENSDARG00000110136	RF00001	9.12653	0.0138969
ENSDARG00000000656	psmb9a	8.96033	0.000229298
ENSDARG00000117624	BX545917.5	8.80006	5.12315e-05
ENSDARG00000068869	si:dkey-61p9.6	8.57689	5.79319e-14
ENSDARG00000105494	si:ch211-113d11.8	8.43245	3.26655e-11
ENSDARG00000087359	c3a.2	8.16053	7.02116e-15
ENSDARG00000042138	selp	8.11781	8.87556e-07
ENSDARG00000042698	si:dkey-15j16.6	7.86526	3.86028e-07
ENSDARG00000026049	mxf	7.82318	0.000279611
ENSDARG00000096898	CR925728.1	7.81619	4.96315e-09
ENSDARG00000086337	si:dkey-102g19.3	7.61268	8.97089e-45
ENSDARG00000099782	CR383669.2	7.31035	0.044414
ENSDARG00000094438	plac8.2	7.29854	5.03033e-07
ENSDARG00000102094	wu:fd46c06	7.26443	6.38384e-05
ENSDARG00000101040	ccl20a.3	7.21766	1.03668e-05
ENSDARG00000058731	slc2a6	7.2115	3.73149e-14
ENSDARG00000092858	si:ch1073-126c3.2	7.11099	1.84659e-24
ENSDARG00000053131	irak3	7.04511	6.75671e-11
ENSDARG00000110601	CABZ01030278.1	7.03323	0.0463719
ENSDARG00000035101	dicp2.1	7.00639	1.70854e-08
ENSDARG00000056498	crp2	6.93904	1.786e-37
ENSDARG00000076586	csf2rb	6.9184	3.73594e-08
ENSDARG00000105751	or133-9	6.91623	0.00878188
ENSDARG00000100900	si:ch211-183d5.2	6.70714	4.95371e-25
ENSDARG00000029720	si:dkeyp-9d4.2	6.69301	1.29657e-09
ENSDARG00000105562	si:dkey-23i12.7	6.69147	8.11856e-11
ENSDARG00000079227	plekhs1	6.45867	2.80545e-09
ENSDARG00000100942	zgc:194655	6.43056	0.00126133
ENSDARG00000103760	cfhl2	6.337	0.00316233
ENSDARG00000036171	rnasel3	6.33032	5.19847e-63
ENSDARG00000105768	or133-4	6.29247	0.048066
ENSDARG00000038424	c4b	6.26823	9.33926e-30
ENSDARG00000117263	CABZ01056054.1	6.23592	0.000319721
ENSDARG00000035632	ccl19a.2	6.20776	0.000332339
ENSDARG00000090839	zmp:0000001006	6.13737	0.00152101
ENSDARG00000078206	zgc:171506	6.12349	0.00986672
ENSDARG00000092894	si:ch211-114l13.9	6.1215	0.00153878
ENSDARG00000095909	BX539325.1	6.07415	9.61029e-07
ENSDARG00000107486	CR855320.3	6.02774	2.42244e-20
ENSDARG00000067847	il21	6.01158	0.000257646
ENSDARG00000067672	card9	6.01007	1.3452e-20
ENSDARG00000001303	psmb8a	5.95212	4.07774e-05
ENSDARG00000090730	cfbl	5.94958	1.74197e-26
ENSDARG00000045190	ch25h	5.8218	0.0359817
ENSDARG00000088556	si:dkey-1c7.2	5.81367	0.0338937
ENSDARG00000052088	cxcr1	5.75854	7.26883e-07
ENSDARG00000098700	il1b	5.75785	0.00140147
ENSDARG00000059410	ccr12b.1	5.72353	0.00555623
ENSDARG00000077308	gpr84	5.57599	7.64191e-13
ENSDARG00000055278	cfb	5.54105	4.06615e-65
ENSDARG00000104795	cxcl8a	5.52955	0.00248571
ENSDARG00000100599	c1s	5.52908	1.23651e-09
ENSDARG00000096906	si:dkey-7i4.24	5.35479	0.00128577
ENSDARG00000099693	AL935065.1	5.3382	0.0387324
ENSDARG00000075626	zgc:172090	5.30417	0.000432602
ENSDARG00000102319	si:dkey-196h17.9	5.28861	0.0371409
ENSDARG00000012694	c3a.1	5.26987	8.91682e-47
ENSDARG00000045089	si:ch211-270n8.1	5.26931	0.00506506
ENSDARG00000077975	si:ch73-343l4.8	5.20616	2.88326e-07
ENSDARG00000115041	ftr50	5.20421	0.00124366
ENSDARG00000053836	si:ch211-284o19.8	5.13173	2.43886e-09
ENSDARG00000100794	mmp13b	5.12892	3.92432e-08
ENSDARG00000007769	sult5a1	5.12644	1.48226e-06
ENSDARG00000055901	steap4	5.11237	1.63205e-61
ENSDARG00000105888	RF00001	4.98544	0.0312288
ENSDARG00000114454	CR762483.1	4.95875	0.0195015
ENSDARG00000105343	klhl33	4.93522	0.0045377
ENSDARG00000068865	si:dkey-61p9.7	4.8978	4.84333e-09
ENSDARG00000039351	ccl19b	4.88927	2.75883e-10
ENSDARG00000054755	alox5ap	4.83807	4.50564e-05
ENSDARG00000094284	si:dkey-58f10.10	4.77477	2.55373e-06
ENSDARG00000056407	irf8	4.75322	1.14004e-08
ENSDARG00000097909	si:dkey-195m11.11	4.71917	3.16626e-09
ENSDARG00000079345	si:ch211-217k17.10	4.71033	1.12092e-05
ENSDARG00000076828	zgc:194101	4.68207	0.000195908
ENSDARG00000057121	c7b	4.64126	4.83744e-07
ENSDARG00000097380	CR812472.2	4.58919	5.62891e-05
ENSDARG00000087575	zmp:0000000912	4.58801	0.00124534
ENSDARG00000095282	BX950187.1	4.55419	0.0174299
ENSDARG00000056874	lygl1	4.52394	3.54182e-19
ENSDARG00000071701	zgc:162941	4.49932	0.0290674
ENSDARG00000031136	moxd1	4.44889	3.49122e-17
ENSDARG00000114387	CU499336.2	4.3845	1.6849e-43
ENSDARG00000043719	c3a.6	4.36788	4.03744e-17
ENSDARG00000078547	si:ch211-264f5.2	4.32307	1.21083e-08
ENSDARG00000056462	crp2	4.31369	0.0337536
ENSDARG00000001656	psmb13a	4.3089	0.000463474
ENSDARG00000068951	si:ch211-219a15.4	4.19725	0.00180371
ENSDARG00000055365	si:dkey-25e12.3	4.18717	0.00158383
ENSDARG00000079373	fosl1b	4.17789	3.28631e-05
ENSDARG00000074851	s1pr4	4.16449	0.000363294
ENSDARG00000111882	si:ch211-194m7.4	4.16332	3.18591e-05
ENSDARG00000102758	FO704661.1	4.15199	5.77297e-06
ENSDARG00000115760	si:dkey-30g5.1	4.15095	0.0495318
ENSDARG00000097470	FP015862.2	4.14561	0.00705149
ENSDARG00000013598	tnfb	4.13137	9.46995e-05
ENSDARG00000102211	csf3a	4.12664	9.91058e-10
ENSDARG00000087592	BX469925.1	4.11643	0.031726
ENSDARG00000094485	si:dkey-27h10.2	4.10417	8.23739e-07
ENSDARG00000103556	si:ch211-218g23.6	4.0986	5.05508e-11
ENSDARG00000098581	CR457444.2	4.08875	0.00707109
ENSDARG00000088641	grn2	4.08695	3.79915e-06
ENSDARG00000052207	c3a.3	4.08569	1.49332e-13
ENSDARG00000043249	irf1b	4.07681	6.10452e-07
ENSDARG00000078147	il10	4.04813	0.0357147
ENSDARG00000088612	si:ch211-153b23.7	4.03722	1.39183e-13
ENSDARG00000052779	zgc:153932	4.02901	0.00720997
ENSDARG00000102514	BX323596.2	4.00267	0.0295081
ENSDARG00000116623	ftr50	3.99727	0.00436769
ENSDARG00000079553	cd83	3.991	0.00034402
ENSDARG00000103444	gig2h	3.97727	0.00255442
ENSDARG00000097872	si:ch211-137j23.6	3.97181	6.18369e-07
ENSDARG00000052626	AL954655.1	3.93932	7.4708e-09
ENSDARG00000114429	CT583728.18	3.91981	0.00185084
ENSDARG00000093415	si:dkey-21e2.12	3.87963	0.0355836
ENSDARG00000104325	plek	3.87054	1.04718e-20
ENSDARG00000069311	zgc:195175	3.86931	6.65272e-05
ENSDARG00000087623	BX649485.1	3.85845	3.41376e-06
ENSDARG00000055252	snap23.2	3.84124	1.31627e-16
ENSDARG00000025903	lgals9l1	3.82816	3.43189e-50
ENSDARG00000074322	si:ch211-194m7.3	3.82586	4.761e-12
ENSDARG00000093074	si:ch211-139g16.8	3.81012	0.000150676
ENSDARG00000100248	c1r	3.78093	2.38099e-18
ENSDARG00000062009	gpr18	3.77775	0.0105415
ENSDARG00000086166	si:ch211-286b5.9	3.76291	0.000456272
ENSDARG00000014024	ms4a17a.4	3.75883	0.00650945
ENSDARG00000089362	grn1	3.71747	1.28026e-19
ENSDARG00000075791	si:dkey-79f11.5	3.69988	0.00757136
ENSDARG00000116226	CT583728.25	3.69682	0.000350959
ENSDARG00000043093	mpeg1.2	3.68956	9.57457e-06
ENSDARG00000040474	snx10b	3.67306	1.93136e-12
ENSDARG00000094666	CU571324.1	3.66743	0.0206635
ENSDARG00000104399	tppp	3.65225	8.32601e-06
ENSDARG00000094935	si:dkey-58f10.11	3.65104	0.00037167
ENSDARG00000075614	apoc4	3.64079	0.00207948
ENSDARG00000091885	grnas	3.6268	1.61053e-14
ENSDARG00000096549	rac1l	3.6105	0.00966201
ENSDARG00000076800	tnfrsf18	3.6007	0.000282541
ENSDARG00000112545	ftr50	3.57658	0.00488096
ENSDARG00000087706	dicp3.3	3.57424	4.54064e-05
ENSDARG00000086903	gig2o	3.56796	1.69576e-08
ENSDARG00000103492	si:ch73-111k22.3	3.55457	0.0193886
ENSDARG00000089432	si:ch211-212k18.15	3.50106	0.00460405
ENSDARG00000042816	mmp9	3.48519	0.0102973
ENSDARG00000079903	si:ch73-343l4.2	3.4851	3.14728e-05
ENSDARG00000112842	si:dkey-61f9.1	3.48494	0.0290973
ENSDARG00000102588	sp100.2	3.46479	0.00626635
ENSDARG00000074510	si:busm1-104n07.3	3.46317	0.0388215
ENSDARG00000088283	si:ch73-248e21.5	3.45592	2.0162e-09
ENSDARG00000014975	irge1	3.44587	3.5698e-06
ENSDARG00000103199	si:dkey-247k7.2	3.42404	3.47438e-06
ENSDARG00000117520	FO393424.4	3.41769	0.0368499
ENSDARG00000041835	ccl38a.5	3.41366	0.0245703
ENSDARG00000077809	il13	3.402	0.000936892
ENSDARG00000093186	si:dkey-30j10.5	3.39768	0.00873847
ENSDARG00000016319	c9	3.37647	2.16248e-08
ENSDARG00000097932	BX510649.1	3.37578	2.24439e-08
ENSDARG00000094656	CU570781.1	3.36188	0.0037934
ENSDARG00000036227	npvf	3.35138	5.31588e-06
ENSDARG00000115847	RF00002	3.33271	0.0242322
ENSDARG00000104976	si:ch1073-67j19.2	3.314	0.0275505
ENSDARG00000104398	si:ch73-343g19.4	3.28691	0.00349587
ENSDARG00000094345	si:dkey-261l7.2	3.28631	5.65732e-10
ENSDARG00000104332	cdh28	3.28061	8.21006e-08
ENSDARG00000100707	si:dkey-48g21.7	3.28044	0.0414305
ENSDARG00000052917	si:ch211-202f3.3	3.27386	1.84982e-10
ENSDARG00000054153	ftr50	3.26933	0.000525501
ENSDARG00000042577	batf3	3.26451	3.06943e-05
ENSDARG00000096762	si:dkey-61p9.11	3.23936	0.000561568
ENSDARG00000006409	mapk12b	3.2326	1.25251e-05
ENSDARG00000105481	si:ch211-243a20.4	3.22669	1.38742e-06
ENSDARG00000093198	c3a.4	3.2229	1.76022e-14
ENSDARG00000012435	spic	3.20636	0.0155876
ENSDARG00000076483	zgc:198241	3.20546	6.30288e-11
ENSDARG00000093936	si:dkeyp-1h4.6	3.19766	0.000306285
ENSDARG00000095407	si:dkey-9i23.8	3.19649	0.00806467
ENSDARG00000061221	si:ch211-157j23.2	3.17619	0.00348544
ENSDARG00000087099	si:ch73-106k19.5	3.16814	0.000969439
ENSDARG00000053005	cd22	3.15881	1.65163e-08
ENSDARG00000109626	si:ch211-226h7.3	3.15808	0.000175826
ENSDARG00000014657	zgc:171731	3.15446	0.00274548
ENSDARG00000095409	si:ch211-226h7.8	3.14747	9.51735e-07
ENSDARG00000117266	FO904966.1	3.1387	0.00672894
ENSDARG00000097421	si:dkeyp-50b9.1	3.13071	1.96355e-07
ENSDARG00000096747	BX296562.2	3.12459	7.04604e-08
ENSDARG00000100131	cdh29	3.12388	1.51898e-29
ENSDARG00000014427	mxe	3.11857	0.0115297
ENSDARG00000083310	dre-mir-146a	3.11181	0.0482911
ENSDARG00000105551	si:cabz01101003.1	3.10813	2.31357e-07
ENSDARG00000043085	alox5b.1	3.10085	0.0206067
ENSDARG00000089667	MFAP4 (1 of many)	3.08771	3.83109e-06
ENSDARG00000055550	FO834888.1	3.07561	3.7859e-05
ENSDARG00000111833	CABZ01046996.1	3.06977	0.00226285
ENSDARG00000041703	rrbp1b	3.06852	5.18953e-15
ENSDARG00000024815	ogfrl2	3.06255	1.147e-06
ENSDARG00000054160	zgc:113625	3.05578	1.25481e-09
ENSDARG00000109648	si:ch211-147m6.1	3.05407	1.58137e-06
ENSDARG00000039234	zgc:171579	3.01292	0.0212865
ENSDARG00000099138	btr29	3.00992	0.000153671
ENSDARG00000097243	CR457447.1	2.99103	6.17286e-09
ENSDARG00000036479	si:dkeyp-80c12.4	2.97962	0.000703323
ENSDARG00000009123	sele	2.95345	2.33093e-07
ENSDARG00000074782	adgrg3	2.94677	3.69148e-09
ENSDARG00000115021	CT583728.21	2.94396	0.0032397
ENSDARG00000002165	psme1	2.92702	3.41899e-08
ENSDARG00000078093	zgc:172065	2.92517	9.68785e-05
ENSDARG00000105530	si:dkey-19b23.14	2.91482	0.000260368
ENSDARG00000074150	si:ch211-226h7.5	2.89657	1.82374e-05
ENSDARG00000076196	si:ch211-226h7.6	2.88682	0.0129292
ENSDARG00000093621	si:dkey-27b3.4	2.8864	1.73836e-05
ENSDARG00000090783	mfap4	2.88633	0.00323438
ENSDARG00000027658	irf10	2.88322	1.93079e-08
ENSDARG00000117389	FP015860.1	2.87996	0.0324721
ENSDARG00000102318	il6	2.87884	0.0135156
ENSDARG00000095830	serpinb1l1	2.87668	3.1887e-07
ENSDARG00000038681	MFAP4 (1 of many)	2.87511	0.00187162
ENSDARG00000033735	ncf1	2.86737	8.43695e-17
ENSDARG00000077337	si:ch211-171h4.5	2.85987	8.20655e-06
ENSDARG00000090882	si:rp71-36a1.5	2.85777	4.50015e-05
ENSDARG00000068233	zgc:64051	2.85531	1.56481e-11
ENSDARG00000096780	CR932360.2	2.84695	0.0282247
ENSDARG00000079769	si:ch73-296e2.3	2.84065	0.011977
ENSDARG00000098256	si:ch73-329n5.6	2.83804	1.73055e-08
ENSDARG00000075261	timp2b	2.83518	3.58664e-05
ENSDARG00000094298	CT573178.1	2.83441	0.00366888
ENSDARG00000035966	pgr	2.82835	0.0196857
ENSDARG00000089894	zmp:0000001289	2.82057	0.0410483
ENSDARG00000044039	stx11a	2.81654	4.01863e-07
ENSDARG00000076106	ftr43	2.79566	2.38369e-05
ENSDARG00000098913	faslg	2.79122	0.0369214
ENSDARG00000092862	si:ch211-260p9.3	2.78526	3.71553e-09
ENSDARG00000053563	ms4a17a.3	2.78247	0.000287403
ENSDARG00000106158	TP53I3	2.78082	0.0302969
ENSDARG00000087832	bcl3	2.7694	0.0010178
ENSDARG00000093303	ifitm1	2.76768	0.000149565
ENSDARG00000076789	cx32.2	2.7581	0.000114144
ENSDARG00000094712	BX294165.2	2.757	0.00383083
ENSDARG00000041923	ccl38.6	2.75546	1.88183e-05
ENSDARG00000099690	vaspa	2.74953	4.79943e-09
ENSDARG00000092892	si:dkey-23c22.5	2.74728	0.000414175
ENSDARG00000117654	BX545917.6	2.74375	0.0402971
ENSDARG00000001452	adam8a	2.71992	4.37495e-11
ENSDARG00000117741	LO018107.1	2.71141	0.000856293
ENSDARG00000036833	upp2	2.7095	6.00056e-05
ENSDARG00000097901	si:ch73-90p23.1	2.7094	0.00886019
ENSDARG00000074501	tnip2	2.70517	3.26226e-07
ENSDARG00000045561	dram1	2.69291	1.26869e-14
ENSDARG00000099372	CT583728.3	2.67806	0.0103458
ENSDARG00000110135	RF00002	2.67806	0.0103458
ENSDARG00000102435	plekhf1	2.67566	0.0006127
ENSDARG00000036767	urgcp	2.67221	0.0402914
ENSDARG00000093763	si:ch211-271e10.6	2.6706	0.0488994
ENSDARG00000089383	il1fma	2.66464	6.88814e-07
ENSDARG00000096493	BX901907.4	2.66253	0.00348469
ENSDARG00000052656	si:ch211-193e13.5	2.65395	6.4826e-06
ENSDARG00000041294	noxo1a	2.65253	0.00063706
ENSDARG00000116443	BX510986.1	2.64716	1.51778e-09
ENSDARG00000061963	vrtn	2.64241	0.0445767
ENSDARG00000079703	si:dkey-18p12.4	2.63997	4.9146e-14
ENSDARG00000094396	CR848841.1	2.638	2.40931e-05
ENSDARG00000104205	cfhl3	2.6366	0.00414175
ENSDARG00000076269	zgc:172131	2.63444	1.33121e-05
ENSDARG00000079133	si:dkey-10c21.1	2.63273	9.21071e-05
ENSDARG00000043198	si:rp71-1i20.2	2.63	3.67282e-07
ENSDARG00000060498	tnfrsf9a	2.62679	1.27733e-06
ENSDARG00000092204	ms4a17a.5	2.6217	0.000180756
ENSDARG00000117384	CABZ01084575.1	2.62156	5.51987e-05
ENSDARG00000071168	zmp:0000001138	2.61173	0.00138068
ENSDARG00000068939	xaf1	2.6023	9.37409e-08
ENSDARG00000106401	RF00001	2.5961	0.0351072
ENSDARG00000053568	pstpip1b	2.59267	0.0100383
ENSDARG00000019706	zar1	2.58815	0.00624373
ENSDARG00000078975	igl1c3	2.5851	0.0220892
ENSDARG00000069944	p2ry13	2.57064	0.00133646
ENSDARG00000087084	hcar1-4	2.56731	0.00470129
ENSDARG00000019521	mpx	2.56566	7.56899e-08
ENSDARG00000105674	ms4a17a.2	2.55328	0.000840996
ENSDARG00000111399	CR589947.3	2.55154	0.0277233
ENSDARG00000092274	si:dkey-3k20.1	2.54393	0.0266871
ENSDARG00000053136	b2m	2.54359	3.86422e-05
ENSDARG00000092228	si:dkey-27p18.3	2.5409	0.000163269
ENSDARG00000007465	tdrd1	2.5375	0.0447342
ENSDARG00000067797	spi1a	2.51329	2.3095e-09
ENSDARG00000055831	si:dkey-182g1.6	2.50929	0.0274129
ENSDARG00000035009	trim35-27	2.50701	0.000173804
ENSDARG00000089706	si:ch211-276a23.5	2.49741	0.000521806
ENSDARG00000059294	marco	2.49416	3.85103e-05
ENSDARG00000111902	RF00002	2.49304	0.000997916
ENSDARG00000100442	cfh	2.48897	1.05122e-20
ENSDARG00000105364	si:ch73-223f5.1	2.47909	9.81445e-06
ENSDARG00000076574	si:ch211-171h4.6	2.47633	4.01154e-06
ENSDARG00000097155	GDPGP1	2.47262	0.000108931
ENSDARG00000109289	mrps15	2.47074	1.62051e-16
ENSDARG00000095695	ms4a17a.10	2.4697	0.00228288
ENSDARG00000104077	fcer1gl	2.46704	2.74342e-15
ENSDARG00000115038	si:dkey-4c23.5	2.4656	1.21241e-07
ENSDARG00000097345	AL935186.2	2.46043	3.04099e-05
ENSDARG00000098216	si:ch211-215e19.3	2.45602	0.0238306
ENSDARG00000058647	hck	2.45321	1.54687e-12
ENSDARG00000086703	si:dkey-126g1.7	2.44405	0.0012073
ENSDARG00000068382	pglyrp5	2.43367	0.00267051
ENSDARG00000103466	ccl35.1	2.43363	0.0423696
ENSDARG00000093082	LO018605.1	2.43362	0.0378165
ENSDARG00000111840	cxcl18a.1	2.43323	0.000855431
ENSDARG00000091926	si:dkey-103e21.5	2.4319	0.000120177
ENSDARG00000039937	ccdc172	2.42603	0.00854016
ENSDARG00000026611	socs3b	2.42158	4.61628e-10
ENSDARG00000078551	zgc:171242	2.41704	0.034047
ENSDARG00000101769	cysltr3	2.41591	0.0261808
ENSDARG00000115872	CU855552.1	2.40401	8.22242e-10
ENSDARG00000057113	c6	2.40347	2.46351e-05
ENSDARG00000104649	si:dkey-40c23.2	2.40086	2.08068e-07
ENSDARG00000114588	AL627164.1	2.39806	2.23511e-05
ENSDARG00000091003	il34	2.39161	0.000929475
ENSDARG00000075504	si:dkey-40c23.2	2.38864	5.03423e-08
ENSDARG00000117752	CR788254.3	2.38431	0.0211452
ENSDARG00000004301	rhogb	2.3744	6.35743e-11
ENSDARG00000018491	pdia4	2.36069	1.03418e-23
ENSDARG00000117535	AL929493.2	2.35772	0.000386744
ENSDARG00000099674	dicp3.1	2.3437	6.01094e-07
ENSDARG00000042722	blnk	2.34044	4.86044e-06
ENSDARG00000038683	MFAP4 (1 of many)	2.33859	0.00232115
ENSDARG00000097157	si:ch211-207n23.2	2.3269	0.000299901
ENSDARG00000054610	coro1a	2.32457	9.62887e-09
ENSDARG00000032631	ltb4r	2.32207	5.88655e-06
ENSDARG00000093193	chia.6	2.31581	7.67402e-06
ENSDARG00000111460	BX548011.2	2.31161	0.00389723
ENSDARG00000025174	zgc:103482	2.30632	0.0361705
ENSDARG00000103237	si:ch73-299h12.8	2.30426	0.0232332
ENSDARG00000090551	FP102786.1	2.30112	0.046107
ENSDARG00000115988	AL935186.10	2.30093	0.000718757
ENSDARG00000023188	lcp1	2.29935	3.74233e-11
ENSDARG00000088745	MFAP4 (1 of many)	2.29588	0.000753346
ENSDARG00000044125	txn	2.28914	9.70946e-05
ENSDARG00000092521	jac1	2.28714	0.00442279
ENSDARG00000102456	cfhl4	2.28458	1.11971e-10
ENSDARG00000056804	si:dkey-40g16.6	2.28368	0.015116
ENSDARG00000073901	CABZ01046997.1	2.28139	0.0336487
ENSDARG00000074656	ctss2.1	2.27826	0.00303783
ENSDARG00000073950	cd4-2.2	2.27083	0.00176731
ENSDARG00000090526	zgc:158404	2.26936	3.21034e-06
ENSDARG00000075592	tnfaip8l2a	2.26544	2.11591e-06
ENSDARG00000057620	nitr3c	2.26462	0.0192682
ENSDARG00000023157	cbln10	2.26108	1.03435e-05
ENSDARG00000098570	si:ch211-8c17.2	2.26105	0.0178784
ENSDARG00000070065	si:ch211-163c2.2	2.25181	0.026316
ENSDARG00000052895	htra3a	2.24696	0.00171133
ENSDARG00000020741	fga	2.24384	2.63879e-07
ENSDARG00000015657	zgc:77112	2.24168	3.75492e-05
ENSDARG00000098293	si:dkey-27i16.2	2.23922	6.75737e-09
ENSDARG00000104593	cyp2k18	2.23357	0.000333607
ENSDARG00000094578	epsti1	2.22945	0.000249917
ENSDARG00000038669	gbp2	2.20191	0.000127479
ENSDARG00000094984	si:ch211-197g15.8	2.19882	0.0486562
ENSDARG00000114910	FO704772.1	2.1953	0.00477071
ENSDARG00000093287	BX510924.1	2.19293	0.043477
ENSDARG00000043802	ms4a17a.8	2.18676	1.12634e-05
ENSDARG00000088022	mhc1zfa	2.18337	0.00209375
ENSDARG00000111123	BX537263.1	2.18193	0.00276011
ENSDARG00000085485	RF00568	2.18035	0.0175791
ENSDARG00000062049	hmha1b	2.18031	3.2618e-07
ENSDARG00000112308	BX537263.2	2.17848	0.00296361
ENSDARG00000044775	fut7	2.17512	0.0152365
ENSDARG00000038668	gbp1	2.1736	6.77264e-05
ENSDARG00000093289	si:dkey-9i23.14	2.16763	0.0372296
ENSDARG00000105521	si:ch73-40a2.1	2.16459	0.00690209
ENSDARG00000058053	serping1	2.16457	4.90465e-06
ENSDARG00000033144	psme2	2.16384	1.99036e-14
ENSDARG00000114355	RF00002	2.16322	0.0147573
ENSDARG00000061710	map3k8	2.1615	0.00986657
ENSDARG00000067889	gltpd2	2.15709	0.000433242
ENSDARG00000089434	etv7	2.14354	0.000996764
ENSDARG00000077874	vwa10.1	2.14149	0.000467098
ENSDARG00000039863	lifrb	2.13991	0.00579595
ENSDARG00000075643	ifi35	2.1392	0.00045036
ENSDARG00000103727	tfr2	2.13756	4.88971e-05
ENSDARG00000096530	AL929396.1	2.13438	0.0325295
ENSDARG00000016837	glipr2l	2.1309	0.000275143
ENSDARG00000041041	cxcr3.2	2.12709	6.2733e-05
ENSDARG00000102143	btr24	2.12514	7.10661e-05
ENSDARG00000116076	FO704772.2	2.1221	0.00456206
ENSDARG00000005821	ncf2	2.11998	2.20967e-07
ENSDARG00000079402	tapbp.1	2.11922	9.87156e-15
ENSDARG00000010556	mmp25b	2.11882	0.000107019
ENSDARG00000076182	stat1b	2.11779	0.00638436
ENSDARG00000115819	CT583728.23	2.11642	0.0104213
ENSDARG00000099538	si:ch211-188p14.3	2.11372	0.00484751
ENSDARG00000112796	CU695011.1	2.11044	5.78069e-08
ENSDARG00000090396	si:cabz01074946.1	2.10705	2.52895e-05
ENSDARG00000019861	fgl2a	2.10674	2.43974e-09
ENSDARG00000102762	pik3r5	2.10542	0.00280301
ENSDARG00000088260	gig2p	2.10487	0.0022743
ENSDARG00000116751	BX537263.4	2.10395	0.0043577
ENSDARG00000052396	pkz	2.10288	0.0140178
ENSDARG00000078249	unc13d	2.10056	8.68618e-07
ENSDARG00000000767	spi1b	2.09862	1.20079e-06
ENSDARG00000006468	grap2a	2.09819	5.99931e-08
ENSDARG00000104916	si:dkey-71l4.4	2.09809	0.000489603
ENSDARG00000098155	CT583728.1	2.09713	0.00248521
ENSDARG00000112702	BX537263.3	2.09613	0.00425077
ENSDARG00000043899	psma6l	2.09284	1.74492e-07
ENSDARG00000103844	si:ch211-266c8.1	2.08954	0.000285313
ENSDARG00000098929	tex15	2.08789	0.016418
ENSDARG00000103411	CT583728.6	2.08535	0.00465341
ENSDARG00000116179	CT583728.24	2.07912	0.00372304
ENSDARG00000079880	tas2r200.1	2.07792	0.0164236
ENSDARG00000106914	pth4	2.07291	0.00131021
ENSDARG00000113526	BX548011.3	2.07092	0.00476884
ENSDARG00000055439	adamtsl7	2.067	0.0193294
ENSDARG00000101785	laptm5	2.06225	5.72457e-05
ENSDARG00000087424	si:dkey-187j14.6	2.06127	0.00138202
ENSDARG00000092358	BX469930.1	2.06018	0.0391395
ENSDARG00000070702	s100v2	2.05509	0.0191985
ENSDARG00000096403	CT027638.1	2.05126	0.00552885
ENSDARG00000116259	chia.6	2.04533	0.00236261
ENSDARG00000111458	wu:fi09b08	2.04327	0.0061007
ENSDARG00000040162	zgc:165461	2.03475	2.27624e-07
ENSDARG00000094012	si:dkey-192g7.3	2.0339	0.00220102
ENSDARG00000103540	gpr132b	2.03362	0.00283838
ENSDARG00000096959	si:dkey-29h14.10	2.03068	0.0012445
ENSDARG00000092719	AL954655.2	2.0291	0.000570422
ENSDARG00000112047	CT583728.13	2.01967	0.0077284
ENSDARG00000010317	gpr183a	2.01809	0.000280113
ENSDARG00000103201	CT583728.5	2.01723	0.00763073
ENSDARG00000098761	rgs2	2.0131	0.0243883
ENSDARG00000053940	btr32	2.0114	2.85559e-05
ENSDARG00000060322	zgc:153654	2.00802	0.000387958
ENSDARG00000025428	socs3a	2.00784	0.00127866
ENSDARG00000038025	cbx7a	2.00722	0.00669994
ENSDARG00000068290	si:dkey-286h2.3	1.99795	0.0131297
ENSDARG00000013153	dennd3b	1.99178	0.00480532
ENSDARG00000021521	rgs14a	1.99165	0.00151287
ENSDARG00000075389	si:ch211-281g13.4	1.98735	0.0175298
ENSDARG00000116843	BX324216.4	1.98264	0.00280084
ENSDARG00000010384	lpar5a	1.98101	0.000573074
ENSDARG00000043492	irf1a	1.9793	0.0128684
ENSDARG00000016771	tfa	1.97398	0.000902604
ENSDARG00000113324	CR388148.2	1.97235	0.00323179
ENSDARG00000103635	CT583728.7	1.96996	0.0136023
ENSDARG00000035665	si:dkey-267n13.1	1.96323	0.00231411
ENSDARG00000068367	nfkbie	1.95944	0.000575583
ENSDARG00000004954	grna	1.95903	0.0061823
ENSDARG00000075826	msh4	1.95628	1.56065e-05
ENSDARG00000077559	LO017815.1	1.95627	0.00230661
ENSDARG00000113458	CABZ01058333.1	1.95552	5.96749e-05
ENSDARG00000006207	gpx1b	1.94916	0.0137468
ENSDARG00000070669	cxcr3.3	1.94889	4.58216e-06
ENSDARG00000071347	aftphb	1.94611	0.0212192
ENSDARG00000007018	ms4a17a.6	1.94134	0.0132489
ENSDARG00000040445	si:ch211-219a4.3	1.94123	1.88583e-05
ENSDARG00000084661	RF00009	1.94097	0.0410401
ENSDARG00000098774	si:zfos-741a10.3	1.93991	0.00174977
ENSDARG00000104120	LO018260.1	1.93617	0.0484826
ENSDARG00000077120	arid5a	1.93511	0.000559611
ENSDARG00000100106	CR385054.1	1.93363	0.0239509
ENSDARG00000117174	CT583728.26	1.93123	0.0121114
ENSDARG00000095188	si:dkey-189h5.6	1.93069	1.13393e-05
ENSDARG00000087597	si:dkey-51d8.3	1.92944	0.00215077
ENSDARG00000035852	cart3	1.92878	0.0383111
ENSDARG00000104966	si:dkey-238k10.3	1.92726	7.41013e-05
ENSDARG00000053761	si:dkey-187j14.4	1.92168	0.00373957
ENSDARG00000054641	tent5ab	1.91951	0.00220549
ENSDARG00000043798	ms4a17a.1	1.91888	0.0481159
ENSDARG00000102929	zgc:101715	1.91652	0.0111193
ENSDARG00000092938	znf1047	1.90719	0.00499265
ENSDARG00000055534	grk7b	1.90564	0.00501656
ENSDARG00000021004	c5	1.90499	5.10114e-07
ENSDARG00000117711	CR354549.11	1.9037	0.0429132
ENSDARG00000056277	or132-5	1.90323	0.048314
ENSDARG00000099839	si:ch211-9d9.1	1.90128	0.00282187
ENSDARG00000004405	snx10a	1.89474	0.0161086
ENSDARG00000096331	si:ch73-248e21.7	1.8943	0.00109604
ENSDARG00000077069	srgn	1.88967	0.000417059
ENSDARG00000112258	CABZ01067002.1	1.88947	0.00238292
ENSDARG00000113076	si:ch211-182p11.1	1.88927	0.035027
ENSDARG00000076144	si:ch211-74m13.3	1.88824	0.00428803
ENSDARG00000100429	irgf4	1.88785	0.0440614
ENSDARG00000099026	si:dkey-185m8.2	1.8877	0.000102441
ENSDARG00000018569	tnfrsf1a	1.88743	0.000134261
ENSDARG00000019137	tram1	1.88399	2.58156e-06
ENSDARG00000094608	si:dkey-222h21.10	1.88102	0.00678632
ENSDARG00000105489	loc564660	1.87762	0.0352186
ENSDARG00000095477	CU657977.1	1.87746	0.0238799
ENSDARG00000091860	zgc:194007	1.87269	0.00768041
ENSDARG00000094258	commd9	1.87261	0.0224342
ENSDARG00000086374	isg15	1.87083	0.00850364
ENSDARG00000089043	ptpn6	1.8702	1.07424e-07
ENSDARG00000008969	fgb	1.86962	6.64324e-05
ENSDARG00000078841	si:ch211-195b13.6	1.8648	0.023904
ENSDARG00000040812	ncf4	1.86439	0.000848342
ENSDARG00000068857	gbp4	1.86067	0.00372075
ENSDARG00000089088	BX510940.1	1.86044	0.00421011
ENSDARG00000079267	FERMT3 (1 of many)	1.85711	0.00217887
ENSDARG00000087518	si:dkey-261p22.1	1.85571	1.10822e-05
ENSDARG00000102215	si:ch211-227e10.6	1.85377	0.0141882
ENSDARG00000104584	si:dkeyp-4f2.3	1.84945	0.000418108
ENSDARG00000045011	tapbp.2	1.84914	1.09063e-11
ENSDARG00000111198	BX640461.1	1.8426	0.010984
ENSDARG00000117448	CABZ01072245.1	1.84204	8.07224e-05
ENSDARG00000112295	CT583728.14	1.83962	0.00796545
ENSDARG00000087318	jac10	1.83319	0.0221739
ENSDARG00000103846	hspa5	1.83167	9.70496e-07
ENSDARG00000093493	urp1	1.83123	0.00706037
ENSDARG00000112791	CT583728.16	1.82651	0.0244998
ENSDARG00000104640	BX511034.7	1.82611	0.000147277
ENSDARG00000039173	ctslb	1.82563	0.0486199
ENSDARG00000013022	si:ch211-59h6.1	1.82426	0.0014925
ENSDARG00000033446	tap2t	1.82137	6.25085e-09
ENSDARG00000012460	rassf4	1.82126	7.4421e-07
ENSDARG00000015623	ada2b	1.82051	0.00274377
ENSDARG00000103314	si:dkey-84h14.1	1.82008	0.0011642
ENSDARG00000112275	AL935186.6	1.81968	0.00353964
ENSDARG00000070502	si:dkey-31e10.5	1.81909	0.0124229
ENSDARG00000003475	sult1st5	1.81185	0.00110319
ENSDARG00000078734	myo1f	1.81129	0.000108563
ENSDARG00000005481	nfkbiaa	1.81122	0.00373877
ENSDARG00000078389	ifi46	1.81061	0.00764961
ENSDARG00000056235	smndc1	1.80831	0.000157473
ENSDARG00000097700	si:dkey-23k10.2	1.80742	0.0163781
ENSDARG00000096827	BX279523.2	1.80546	0.0186934
ENSDARG00000096304	btr31	1.80225	3.25497e-05
ENSDARG00000117799	BX663533.1	1.80063	0.0260144
ENSDARG00000104300	wipf1a	1.80062	0.00499383
ENSDARG00000109296	CT583728.8	1.7999	0.0131349
ENSDARG00000105422	si:dkey-1k23.3	1.79975	0.00850331
ENSDARG00000089463	dhx58	1.79833	0.0262891
ENSDARG00000092775	BX640547.1	1.7971	0.0348095
ENSDARG00000055334	zmp:0000000652	1.79644	0.0437606
ENSDARG00000016939	itgb2	1.79615	3.42102e-07
ENSDARG00000079766	tap1	1.79466	0.00521443
ENSDARG00000089079	si:ch211-214b16.3	1.79409	2.64804e-05
ENSDARG00000092721	si:ch211-67f24.7	1.79052	0.00344754
ENSDARG00000104415	si:ch73-236c18.6	1.78975	0.00673374
ENSDARG00000013670	hyou1	1.7853	8.04792e-08
ENSDARG00000087740	BX664618.1	1.78483	0.000963992
ENSDARG00000052277	cabp2b	1.78302	2.6267e-05
ENSDARG00000067916	lyn	1.7813	0.00664758
ENSDARG00000018283	cyba	1.78044	0.00113983
ENSDARG00000092091	cyp2x12	1.77881	0.000195122
ENSDARG00000087736	si:dkey-118k5.3	1.77812	0.0312754
ENSDARG00000042172	c7a	1.77706	6.98508e-06
ENSDARG00000004459	unc119.2	1.77427	7.12795e-06
ENSDARG00000113671	AL935186.8	1.77322	0.00735518
ENSDARG00000056541	nr0b1	1.76936	0.0379749
ENSDARG00000056615	cybb	1.76852	6.51035e-07
ENSDARG00000043279	aqp12	1.76733	0.000499575
ENSDARG00000097801	BX470154.1	1.76605	0.0131842
ENSDARG00000100311	si:dkey-165e24.1	1.76123	0.000620054
ENSDARG00000075818	dok2	1.76017	0.00908556
ENSDARG00000091280	si:ch211-66k16.27	1.75993	0.000960279
ENSDARG00000100253	CU571169.1	1.75597	0.0453397
ENSDARG00000045748	stab2	1.75553	0.00257986
ENSDARG00000112725	si:dkey-22h13.2	1.75534	0.00973409
ENSDARG00000040230	si:dkey-37m8.11	1.75485	0.0329986
ENSDARG00000091111	si:ch211-15b10.6	1.75456	0.00646149
ENSDARG00000114100	CT583728.17	1.75284	0.01986
ENSDARG00000018117	CR392347.1	1.75277	0.0409214
ENSDARG00000096957	BX005351.1	1.75186	0.0198645
ENSDARG00000100834	FP016208.1	1.75157	0.000973438
ENSDARG00000076189	ccdc88b	1.75003	1.32196e-06
ENSDARG00000068182	crb3b	1.74976	0.00019371
ENSDARG00000092606	CU855900.1	1.74874	0.026815
ENSDARG00000035435	m17	1.74855	0.0282021
ENSDARG00000037281	fgg	1.74756	0.000917187
ENSDARG00000114779	CT583728.19	1.74619	0.00486946
ENSDARG00000104045	tlr22	1.74427	0.0184898
ENSDARG00000068507	crybb1	1.74227	0.000321329
ENSDARG00000032372	ccdc180	1.74199	0.0101743
ENSDARG00000060153	h6pd	1.74129	1.69709e-09
ENSDARG00000071005	ppp1r3ca	1.74045	0.00236983
ENSDARG00000104511	RF01268	1.7402	0.0214433
ENSDARG00000100504	ppp1r27b	1.73947	0.000614392
ENSDARG00000081270	rn7sk	1.73851	0.0278595
ENSDARG00000010625	clic2	1.73837	0.00290328
ENSDARG00000087152	sowahd	1.73642	0.0016018
ENSDARG00000016188	SBNO2	1.7361	0.00326424
ENSDARG00000016318	med7	1.73544	0.00925803
ENSDARG00000094297	si:dkey-222h21.2	1.735	0.00595123
ENSDARG00000041110	dnajc3a	1.73487	0.000632117
ENSDARG00000052192	s1pr5b	1.73443	0.00737684
ENSDARG00000074390	tmem176l.4	1.73433	0.000753828
ENSDARG00000097539	si:ch211-39f2.3	1.73389	0.00369894
ENSDARG00000039579	cfd	1.72941	7.6372e-05
ENSDARG00000033871	derl3	1.72517	1.46923e-07
ENSDARG00000040251	ctsk	1.725	0.0060007
ENSDARG00000103984	cyth4b	1.72102	0.0024745
ENSDARG00000044694	fybb	1.7138	0.000157053
ENSDARG00000089382	zgc:158463	1.71327	0.0145614
ENSDARG00000105142	tcirg1b	1.71225	2.15458e-05
ENSDARG00000053311	tespa1	1.70987	0.00942878
ENSDARG00000104370	esm1	1.70871	0.00788991
ENSDARG00000100909	zgc:173581	1.70773	0.000825431
ENSDARG00000027063	arpc1b	1.70517	9.80026e-07
ENSDARG00000030357	zgc:66313	1.70476	0.00306438
ENSDARG00000110315	CT583728.10	1.70333	0.0080425
ENSDARG00000038095	socs1a	1.70273	0.00152336
ENSDARG00000087012	BX004816.2	1.70198	0.0223819
ENSDARG00000052115	ehf	1.70166	0.0213317
ENSDARG00000045530	si:ch211-244b2.4	1.70081	0.00207231
ENSDARG00000094692	CR384089.1	1.70047	0.000354716
ENSDARG00000029388	si:dkey-90m5.4	1.70041	0.00366482
ENSDARG00000115978	AL935186.9	1.69504	0.00498126
ENSDARG00000093052	c6	1.69415	0.00568974
ENSDARG00000094990	si:dkey-91f15.1	1.69334	0.0142113
ENSDARG00000100383	il10ra	1.69332	0.0421383
ENSDARG00000005675	sec61a1l	1.693	2.41926e-09
ENSDARG00000016607	echdc2	1.69134	0.00222883
ENSDARG00000039436	il13ra2	1.68981	0.0237373
ENSDARG00000037861	slc2a3b	1.68897	0.0336614
ENSDARG00000101598	si:ch211-215p11.1	1.68659	0.00076868
ENSDARG00000059363	tgfbr2a	1.6858	0.0454974
ENSDARG00000068220	mbl2	1.68419	0.00857369
ENSDARG00000070792	lrrc15	1.68197	0.0397598
ENSDARG00000003570	hsp90b1	1.6819	4.99448e-09
ENSDARG00000060655	BX005421.2	1.68187	0.00336943
ENSDARG00000114572	asb18	1.67901	0.000129823
ENSDARG00000090734	si:dkey-16p6.1	1.67867	0.00619505
ENSDARG00000097151	BX324227.1	1.67282	2.53079e-05
ENSDARG00000023532	pinx1	1.6722	0.0314719
ENSDARG00000103480	BX640512.3	1.67126	0.000952334
ENSDARG00000082753	NC_002333.17	1.67026	0.00149473
ENSDARG00000071437	ptprc	1.66858	0.00134075
ENSDARG00000102640	pdia3	1.66781	5.65334e-07
ENSDARG00000115716	CT583728.22	1.66637	0.01467
ENSDARG00000070774	irgf1	1.6652	0.0451766
ENSDARG00000013453	tdrd9	1.66516	0.00431477
ENSDARG00000105592	CR936442.1	1.66335	0.00344704
ENSDARG00000074846	si:dkeyp-68b7.12	1.66312	0.00487606
ENSDARG00000015278	plxnc1	1.66187	1.07751e-05
ENSDARG00000092923	si:dkey-95h12.2	1.66158	0.00272801
ENSDARG00000079589	si:dkeyp-73d8.6	1.66096	0.0100559
ENSDARG00000063177	manf	1.65901	3.80362e-05
ENSDARG00000100564	sil1	1.65857	0.000813015
ENSDARG00000077138	zgc:195173	1.6584	0.000942217
ENSDARG00000030938	fermt3b	1.65692	8.42025e-05
ENSDARG00000097601	CT868708.1	1.6525	0.00669598
ENSDARG00000101351	si:dkey-16p6.1	1.65242	0.000875169
ENSDARG00000043562	zgc:65997	1.64904	0.00647645
ENSDARG00000089399	tmem176l.2	1.64894	0.0400112
ENSDARG00000097249	BX537104.1	1.64523	0.00523779
ENSDARG00000036894	zgc:101853	1.64404	0.000202877
ENSDARG00000098334	exosc3	1.64307	0.0107472
ENSDARG00000021677	phf11	1.64264	0.0108212
ENSDARG00000097658	BX001030.2	1.64262	0.0463551
ENSDARG00000079947	gfi1b	1.64197	0.0388102
ENSDARG00000079826	gpr174	1.64176	0.0361408
ENSDARG00000105526	CR318601.1	1.64029	0.00132338
ENSDARG00000044142	acss1	1.63991	0.000508876
ENSDARG00000021859	erap1b	1.63986	5.61278e-06
ENSDARG00000069453	zgc:113314	1.63944	0.0111819
ENSDARG00000100104	zgc:101785	1.63942	0.000815076
ENSDARG00000052332	ftr98	1.63718	0.0298892
ENSDARG00000056379	si:ch73-86n18.1	1.63605	0.000874289
ENSDARG00000075975	slc45a3	1.63526	0.0389175
ENSDARG00000088078	usp18	1.63434	0.0178909
ENSDARG00000087388	si:dkey-29b11.3	1.63421	0.0382139
ENSDARG00000100461	CABZ01078737.1	1.63389	3.75021e-05
ENSDARG00000052322	tlr5b	1.63174	0.000118869
ENSDARG00000016457	irf9	1.628	0.000570516
ENSDARG00000094428	si:dkey-31f5.8	1.6267	0.0311048
ENSDARG00000062998	pglyrp2	1.62661	1.1949e-06
ENSDARG00000059231	hephl1a	1.62483	0.0012236
ENSDARG00000014623	si:ch211-212d10.1	1.62426	0.0038909
ENSDARG00000099509	btr23	1.62356	0.00845049
ENSDARG00000061222	uba7	1.62261	0.000335938
ENSDARG00000092556	si:ch211-214j8.12	1.62229	0.00282588
ENSDARG00000102778	fgf17	1.62176	0.0145455
ENSDARG00000099094	CR974475.1	1.6211	0.0349509
ENSDARG00000010255	bin2b	1.62094	0.00666574
ENSDARG00000101334	ctsc	1.61871	0.00175753
ENSDARG00000115549	NCEH1 (1 of many)	1.61862	0.0255442
ENSDARG00000093386	si:dkeyp-82a1.1	1.61802	0.00867919
ENSDARG00000019236	gsr	1.61766	0.00319963
ENSDARG00000096933	si:ch211-135n15.2	1.61747	0.0341499
ENSDARG00000105241	btr26	1.61401	0.000381812
ENSDARG00000077068	si:ch211-11p18.6	1.61365	0.000279728
ENSDARG00000043781	psmb10	1.61128	0.00173926
ENSDARG00000070386	krtcap2	1.6109	1.02761e-06
ENSDARG00000034063	unm_sa911	1.60932	0.00169249
ENSDARG00000030176	zgc:92429	1.60372	0.000400681
ENSDARG00000043002	vmo1a	1.60277	0.00149596
ENSDARG00000114026	CABZ01099833.1	1.6024	0.04186
ENSDARG00000094041	krt17	1.60193	0.00326252
ENSDARG00000004794	ccdc146	1.60128	2.07234e-05
ENSDARG00000019815	fn1a	1.60016	0.0123502
ENSDARG00000104329	si:ch73-281k2.5	1.59782	2.27323e-05
ENSDARG00000099864	si:ch73-170d6.2	1.59764	0.000617184
ENSDARG00000099465	rnf213a	1.59728	0.0439722
ENSDARG00000019418	kcnj2a	1.59708	0.00025045
ENSDARG00000022832	bnip4	1.59541	0.018086
ENSDARG00000038894	tmx3a	1.59327	0.00744608
ENSDARG00000117781	CABZ01073834.1	1.59212	0.00461274
ENSDARG00000015576	itprip	1.59182	0.0018877
ENSDARG00000096486	BX901907.3	1.59147	0.0296897
ENSDARG00000104359	anxa1c	1.59068	0.0427293
ENSDARG00000005049	rab20	1.59056	0.000217651
ENSDARG00000058992	cers2b	1.5905	0.00193637
ENSDARG00000071573	lsm5	1.59028	5.26355e-05
ENSDARG00000100341	si:ch211-196h24.2	1.58962	0.017201
ENSDARG00000016290	clca1	1.58961	0.0132533
ENSDARG00000035178	gna14	1.58942	0.0145455
ENSDARG00000109859	CABZ01072242.1	1.58874	0.000257377
ENSDARG00000071238	ftr58	1.58694	0.0485478
ENSDARG00000092604	si:ch211-15j1.4	1.58474	0.0441763
ENSDARG00000036104	MYO1G	1.58244	0.0295514
ENSDARG00000034895	tgfb1b	1.58198	0.0178737
ENSDARG00000052148	ptgs1	1.58058	0.012557
ENSDARG00000093024	si:ch211-213a13.2	1.57976	0.000189645
ENSDARG00000098311	CU856344.1	1.57789	0.000404028
ENSDARG00000101872	BX842701.1	1.57632	8.12181e-05
ENSDARG00000060200	CU019662.1	1.57606	0.0463178
ENSDARG00000114577	si:dkey-159n16.2	1.57434	0.000508198
ENSDARG00000041645	sb:cb37	1.57162	0.0135464
ENSDARG00000021082	sec31a	1.57152	0.0120265
ENSDARG00000099476	zgc:174863	1.57104	0.00134507
ENSDARG00000078042	il10rb	1.56987	0.0105145
ENSDARG00000117635	CR855865.1	1.56934	0.00816469
ENSDARG00000111237	CT583728.12	1.56823	0.0379577
ENSDARG00000100443	CR376766.2	1.56742	0.0145156
ENSDARG00000089388	ftr35	1.567	0.0484163
ENSDARG00000102018	btr25	1.56577	0.00796496
ENSDARG00000037475	foxb2	1.56436	0.0130895
ENSDARG00000105161	si:ch211-238e22.8	1.56388	0.0344037
ENSDARG00000099945	CU467646.4	1.56369	0.0049754
ENSDARG00000053010	lpcat2	1.56349	0.000114477
ENSDARG00000116628	BX908782.3	1.56324	0.00048427
ENSDARG00000038199	cdab	1.5625	0.0368362
ENSDARG00000104850	si:ch211-215p11.1	1.56212	0.0133246
ENSDARG00000089307	pmaip1	1.56104	0.0144704
ENSDARG00000117407	AL954191.1	1.56096	0.00572852
ENSDARG00000040178	havcr1	1.56041	0.00300792
ENSDARG00000078234	nlrc7	1.55918	0.0112565
ENSDARG00000097985	BX571712.2	1.55707	0.0203827
ENSDARG00000083738	RF00231	1.55645	0.0491549
ENSDARG00000075163	cxcl20	1.55632	0.00247126
ENSDARG00000110503	BX510960.2	1.55566	0.000256581
ENSDARG00000070673	ptgr2	1.55558	0.0243353
ENSDARG00000104474	il6r	1.555	0.00251179
ENSDARG00000094637	CR391921.1	1.55463	0.0155877
ENSDARG00000097342	AL845550.1	1.55174	0.0355527
ENSDARG00000058631	CABZ01030107.1	1.55028	0.0261814
ENSDARG00000098398	CABZ01079480.1	1.54985	9.60606e-05
ENSDARG00000086259	CU469420.1	1.54983	0.0306214
ENSDARG00000016730	rfxank	1.54829	0.0228452
ENSDARG00000103946	si:dkey-124l13.1	1.54678	0.000671074
ENSDARG00000021242	mvp	1.54345	0.000552223
ENSDARG00000116915	si:ch211-133h13.1	1.54274	0.0112563
ENSDARG00000100795	timp4.3	1.54124	0.0283042
ENSDARG00000095556	CR318588.4	1.54058	0.0349912
ENSDARG00000068372	zgc:158427	1.54046	0.00229522
ENSDARG00000100539	btr22	1.54029	0.000168289
ENSDARG00000087306	CABZ01038521.1	1.53617	0.000490241
ENSDARG00000090844	CABZ01054965.1	1.53614	0.0418403
ENSDARG00000005772	tsr2	1.53261	0.0337958
ENSDARG00000034862	f7	1.53241	0.00036043
ENSDARG00000053845	cbln14	1.53216	0.0123973
ENSDARG00000079664	zgc:172341	1.53166	0.049623
ENSDARG00000034757	zdhhc2	1.5308	0.0468064
ENSDARG00000101385	f8	1.52953	0.00157478
ENSDARG00000110163	CU459155.1	1.52892	0.000787158
ENSDARG00000097565	BX072576.3	1.52678	0.0334694
ENSDARG00000104118	antxr2a	1.52658	0.00787606
ENSDARG00000077371	kcnk15	1.52643	0.0202826
ENSDARG00000100449	BX322631.1	1.52539	0.0470166
ENSDARG00000071618	si:ch211-213a13.5	1.52494	0.0164925
ENSDARG00000024416	twistnb	1.52425	0.0269538
ENSDARG00000054543	samsn1a	1.52319	0.000781918
ENSDARG00000090461	si:ch211-197f20.1	1.52303	0.0171821
ENSDARG00000078363	mcoln3a	1.52126	0.00230508
ENSDARG00000063661	nuak2	1.52094	0.00248047
ENSDARG00000097706	birc6-as2	1.52071	0.00164316
ENSDARG00000115015	PSTK	1.51959	0.00745729
ENSDARG00000094124	CR589874.1	1.5186	0.000221578
ENSDARG00000056134	c1qtnf5	1.51823	0.0337009
ENSDARG00000053476	lipca	1.51786	0.0267847
ENSDARG00000078503	si:dkey-76b14.2	1.51702	0.0311832
ENSDARG00000057241	tnfsf10	1.51642	2.90543e-05
ENSDARG00000022177	ddx59	1.5147	0.00207875
ENSDARG00000067711	parvg	1.51374	0.0113277
ENSDARG00000056203	si:ch211-201h21.5	1.5137	0.014285
ENSDARG00000038956	fdx1b	1.51157	0.0342702
ENSDARG00000086453	cx52.9	1.51093	0.00550354
ENSDARG00000067851	lcn15	1.51078	0.000134583
ENSDARG00000028688	exosc2	1.50957	0.0447931
ENSDARG00000099112	si:dkey-71l4.3	1.50926	0.0243954
ENSDARG00000098662	si:ch73-359m17.9	1.50731	3.60383e-06
ENSDARG00000079795	CABZ01033206.1	1.50691	0.00154115
ENSDARG00000069114	unc93b1	1.50687	0.00263161
ENSDARG00000097019	dhrs13b	1.50554	0.00027273
ENSDARG00000029071	creld2	1.50478	0.00430053
ENSDARG00000015343	pgd	1.50448	2.86465e-09
ENSDARG00000089149	gpx2	1.50384	0.0303808
ENSDARG00000038687	nfkb2	1.5033	0.000907947
ENSDARG00000068596	cnot11	1.50173	0.0172033
ENSDARG00000089179	si:dkey-16p6.1	1.50118	0.00109116
ENSDARG00000116574	si:dkey-28k24.2	1.50114	0.0339246
ENSDARG00000097208	alkbh3	1.50093	0.000328637
ENSDARG00000090444	ponzr1	1.50062	3.17519e-05
ENSDARG00000093584	zgc:193505	-1.50064	3.69296e-05
ENSDARG00000054848	pdk4	-1.50068	0.00791398
ENSDARG00000061242	tuft1a	-1.50098	0.00296139
ENSDARG00000029832	slc26a1	-1.50183	0.00789418
ENSDARG00000045956	kcnk10b	-1.50188	0.0280518
ENSDARG00000103609	mib2	-1.5022	0.0111558
ENSDARG00000074908	col6a1	-1.50418	0.000714118
ENSDARG00000019341	gpc1a	-1.50478	0.035905
ENSDARG00000030844	klf11a	-1.50499	4.15673e-05
ENSDARG00000036239	gatm	-1.50502	0.000322822
ENSDARG00000067509	slc24a4b	-1.50544	0.0015978
ENSDARG00000061110	zbtb44	-1.50627	0.00450488
ENSDARG00000054050	vsig8a	-1.50664	0.0169212
ENSDARG00000052705	pkp1b	-1.50696	0.0056714
ENSDARG00000110642	cacna1db	-1.50763	0.0311298
ENSDARG00000011956	dlx4a	-1.50765	0.0360681
ENSDARG00000042780	apoba	-1.50902	8.74273e-05
ENSDARG00000099621	si:ch211-69b22.5	-1.50952	0.0243159
ENSDARG00000094021	BX649641.5	-1.50952	0.00432547
ENSDARG00000076332	si:ch211-159i8.4	-1.50998	0.00033222
ENSDARG00000116806	CU693479.1	-1.5101	0.016656
ENSDARG00000105230	fgf4	-1.51035	0.00510039
ENSDARG00000090617	ctif	-1.51088	0.0303867
ENSDARG00000054324	rerglb	-1.51131	0.014075
ENSDARG00000104099	FP236513.1	-1.51136	0.0100817
ENSDARG00000097964	arhgef33	-1.51338	0.0139275
ENSDARG00000103770	ARMC6	-1.5134	0.0337874
ENSDARG00000042861	ltk	-1.51359	0.000612685
ENSDARG00000100967	BX569788.1	-1.51489	0.0351498
ENSDARG00000038121	si:ch211-13k12.2	-1.51524	0.00538563
ENSDARG00000017665	snrkb	-1.51592	0.000957668
ENSDARG00000057687	sbk3	-1.51622	0.033729
ENSDARG00000078076	nab2	-1.51668	0.0275345
ENSDARG00000098034	CR848840.1	-1.51911	8.80004e-05
ENSDARG00000088332	alx4a	-1.5194	5.44735e-05
ENSDARG00000105319	BX601648.1	-1.52059	0.04181
ENSDARG00000060865	scai	-1.5206	0.0303496
ENSDARG00000021633	sh3bgr	-1.52184	0.000559614
ENSDARG00000011400	tnnc1a	-1.52277	0.0309761
ENSDARG00000037889	wnt9b	-1.52348	0.0337641
ENSDARG00000010472	atp1a2a	-1.52489	0.0159182
ENSDARG00000101989	thrap3a	-1.5252	0.000128409
ENSDARG00000035544	etnppl	-1.52524	0.0144565
ENSDARG00000062785	adpgk2	-1.52546	0.000954091
ENSDARG00000070170	si:ch211-225p5.8	-1.52577	0.00790272
ENSDARG00000103038	pik3r3a	-1.52581	0.0174993
ENSDARG00000007289	metrnlb	-1.52591	0.029113
ENSDARG00000077722	ppp2r3a	-1.52684	2.41736e-08
ENSDARG00000055493	hic1	-1.52706	0.016718
ENSDARG00000094815	CU179758.1	-1.52731	0.00876087
ENSDARG00000110710	CU210890.1	-1.52781	0.0402844
ENSDARG00000018621	slc6a19a.1	-1.5284	0.00939458
ENSDARG00000102300	ca9	-1.52878	0.0233137
ENSDARG00000078494	adamts14	-1.52987	0.00625652
ENSDARG00000076309	mxra5b	-1.53018	0.0431974
ENSDARG00000061896	slco2a1	-1.53043	0.00540302
ENSDARG00000089691	ism2a	-1.5311	0.0187087
ENSDARG00000116617	spaca4l	-1.5312	0.00620498
ENSDARG00000053481	entpd5a	-1.53158	0.00905301
ENSDARG00000094116	BX914211.1	-1.53187	0.0138583
ENSDARG00000105522	si:ch211-196f2.3	-1.53204	0.000662571
ENSDARG00000059362	cavin1b	-1.53373	8.98402e-06
ENSDARG00000105039	phka1b	-1.53396	0.000673442
ENSDARG00000115869	ATP9A	-1.53407	0.000497614
ENSDARG00000093958	BX530064.2	-1.5349	0.000616258
ENSDARG00000089156	egr3	-1.53551	0.0290967
ENSDARG00000100426	fam167b	-1.53591	0.0465046
ENSDARG00000101043	ppl	-1.53612	3.97797e-08
ENSDARG00000059409	abcd2	-1.53694	0.0237991
ENSDARG00000005112	cdh17	-1.53743	4.79272e-10
ENSDARG00000076844	plin6	-1.53881	1.7663e-05
ENSDARG00000002071	adss	-1.53956	0.00690273
ENSDARG00000055592	capn2b	-1.54055	2.20733e-05
ENSDARG00000103473	BX537137.3	-1.54214	0.000740458
ENSDARG00000102777	thbs4a	-1.54236	0.00202655
ENSDARG00000117580	BX000522.1	-1.54282	0.0126108
ENSDARG00000009262	FAR2	-1.54308	0.032115
ENSDARG00000104995	ugt5b1	-1.54357	2.66538e-05
ENSDARG00000109255	si:ch211-234c11.2	-1.54389	0.0334103
ENSDARG00000105670	CT030129.1	-1.54457	0.00871626
ENSDARG00000027360	si:ch211-106h11.3	-1.54604	0.00711611
ENSDARG00000012269	clcn1b	-1.54633	0.038452
ENSDARG00000055009	col4a1	-1.54957	0.015027
ENSDARG00000092071	si:ch211-117n7.6	-1.54989	0.0179051
ENSDARG00000027940	kcnf1a	-1.55049	0.0152832
ENSDARG00000043342	gpx3	-1.55075	0.000798901
ENSDARG00000020250	rhoj	-1.55168	0.0124836
ENSDARG00000058702	vax2	-1.55248	0.0101898
ENSDARG00000063437	wnt9a	-1.5534	0.0159981
ENSDARG00000007787	zgc:112965	-1.55374	0.0439757
ENSDARG00000102258	si:dkey-1b17.1	-1.55406	0.0426027
ENSDARG00000094077	si:dkey-21e2.16	-1.55407	0.0354693
ENSDARG00000055412	mylk4b	-1.55415	0.000334037
ENSDARG00000023062	cyr61	-1.55426	0.0248418
ENSDARG00000060319	scn4bb	-1.55452	0.040757
ENSDARG00000006031	abat	-1.55482	6.5491e-06
ENSDARG00000024771	slc24a5	-1.55521	0.0130526
ENSDARG00000005894	slc7a9	-1.55545	3.06747e-06
ENSDARG00000097778	CR385053.2	-1.55628	0.0293601
ENSDARG00000092404	si:dkey-79p17.3	-1.55635	0.0466023
ENSDARG00000096542	BX649533.1	-1.55643	9.66559e-06
ENSDARG00000074827	si:ch73-184c24.1	-1.55749	0.0223611
ENSDARG00000052300	zgc:171489	-1.55917	0.00625622
ENSDARG00000067719	wwtr1	-1.56018	0.0309096
ENSDARG00000090013	ccdc9b	-1.56045	0.00174748
ENSDARG00000008414	exoc3l2a	-1.56084	0.012647
ENSDARG00000074684	mlsl	-1.56121	3.0735e-06
ENSDARG00000092853	BX510324.1	-1.56136	0.00126685
ENSDARG00000073764	si:ch211-113j14.1	-1.56167	0.0434126
ENSDARG00000103117	tmprss4a	-1.562	0.0295915
ENSDARG00000012789	plek2	-1.56227	0.0279104
ENSDARG00000056196	slc2a2	-1.56235	1.61675e-07
ENSDARG00000098395	CU929451.2	-1.56301	0.000210569
ENSDARG00000116625	znf1141	-1.56342	0.00528365
ENSDARG00000063621	aadac	-1.56408	0.0310883
ENSDARG00000088878	c1qtnf1	-1.56423	0.0299554
ENSDARG00000061764	ahnak	-1.5644	0.00219485
ENSDARG00000004753	mylkb	-1.56441	0.0268823
ENSDARG00000026904	cbln13	-1.5646	0.0332358
ENSDARG00000042545	sema3ga	-1.56461	0.00521421
ENSDARG00000091119	fbxo40.2	-1.56482	0.0034977
ENSDARG00000008203	pax1a	-1.56487	0.000811685
ENSDARG00000005216	zgc:158328	-1.56495	0.0301825
ENSDARG00000098408	stbd1	-1.56737	0.0336771
ENSDARG00000114678	BX248410.3	-1.56935	0.00213488
ENSDARG00000042667	klf2a	-1.56971	0.0459682
ENSDARG00000117241	CABZ01067657.1	-1.57038	0.0259038
ENSDARG00000043553	ches1	-1.57074	0.0071838
ENSDARG00000041623	mt2	-1.5713	0.00968388
ENSDARG00000074219	map3k20	-1.57196	0.0491715
ENSDARG00000117613	CABZ01030033.1	-1.57353	0.00879497
ENSDARG00000110366	FO904880.1	-1.57373	0.00955137
ENSDARG00000036462	rab11fip1b	-1.57681	0.0098988
ENSDARG00000105301	sox8a	-1.5776	0.0433109
ENSDARG00000036105	si:dkeyp-92c9.2	-1.57817	0.0322222
ENSDARG00000053066	tubb1	-1.58045	0.0429278
ENSDARG00000031702	prkg1b	-1.58094	6.32172e-06
ENSDARG00000093180	CR354547.1	-1.58106	0.00366398
ENSDARG00000094889	cplx4c	-1.58164	0.00500004
ENSDARG00000043482	b3gnt3.1	-1.58197	0.00228302
ENSDARG00000060340	si:dkey-157l19.2	-1.58409	0.00829632
ENSDARG00000028348	pax3b	-1.58454	0.0430856
ENSDARG00000057903	si:ch211-266g18.10	-1.58484	0.0205477
ENSDARG00000027428	rpp30	-1.58617	0.000135119
ENSDARG00000104038	znf1023	-1.58619	0.0362346
ENSDARG00000042123	nudt3b	-1.58669	0.0172776
ENSDARG00000078864	lats2	-1.58694	0.00432109
ENSDARG00000030975	ccdc80l1	-1.58725	0.00040156
ENSDARG00000103849	mdh1ab	-1.58805	0.0225218
ENSDARG00000104365	BX323064.2	-1.58893	0.0208917
ENSDARG00000029894	slc2a15a	-1.58946	0.0445017
ENSDARG00000093331	CR524821.1	-1.58961	0.0451461
ENSDARG00000079271	dcxr	-1.58979	0.000923576
ENSDARG00000029356	mboat1	-1.59284	0.000109008
ENSDARG00000040911	meox2a	-1.59405	0.0114523
ENSDARG00000116211	si:dkey-5i16.5	-1.5962	0.0222813
ENSDARG00000035161	pkdcca	-1.59679	0.00182855
ENSDARG00000053104	fam102ba	-1.59687	0.0164471
ENSDARG00000101623	znf992	-1.59697	0.0370934
ENSDARG00000095360	si:ch211-213b8.4	-1.59699	0.0370198
ENSDARG00000032188	lrrc8aa	-1.5973	0.0448146
ENSDARG00000105411	si:ch211-113d11.5	-1.59865	0.000382593
ENSDARG00000046014	kcna6a	-1.59886	7.34587e-06
ENSDARG00000046124	rab11fip1a	-1.59912	0.00205812
ENSDARG00000074466	gdpd3a	-1.59985	0.000171357
ENSDARG00000061758	sh3pxd2ab	-1.60092	0.03882
ENSDARG00000013422	slc8a1a	-1.6019	0.000501957
ENSDARG00000077573	tmprss13b	-1.6023	0.0130716
ENSDARG00000012355	galnt8a.1	-1.60354	0.00105774
ENSDARG00000061548	si:ch211-145o7.3	-1.60446	0.0147972
ENSDARG00000041779	trdn	-1.60475	0.00655047
ENSDARG00000092551	si:dkey-56e3.2	-1.60521	3.50812e-05
ENSDARG00000053774	alpi.2	-1.60535	0.0340572
ENSDARG00000044010	loxl2a	-1.60634	8.13043e-05
ENSDARG00000103676	si:dkey-90l8.3	-1.60811	0.0461435
ENSDARG00000023484	rflna	-1.60895	0.0186813
ENSDARG00000092141	si:dkeyp-100a1.6	-1.60954	0.0116885
ENSDARG00000045683	ccdc87	-1.61065	0.0360364
ENSDARG00000044356	tp63	-1.61129	1.08759e-05
ENSDARG00000070892	si:ch211-262h13.5	-1.61298	0.0193997
ENSDARG00000040777	inhbb	-1.61299	0.038582
ENSDARG00000043226	nfixa	-1.61309	0.00397981
ENSDARG00000102813	CABZ01069436.1	-1.61363	0.00625853
ENSDARG00000045856	fgf6b	-1.615	0.00962114
ENSDARG00000063079	ago3b	-1.6156	0.0187094
ENSDARG00000006308	ptpn18	-1.61652	0.0499935
ENSDARG00000111091	CCDC69	-1.61714	9.47806e-05
ENSDARG00000061303	oca2	-1.61728	0.0232821
ENSDARG00000014098	pkd2	-1.61851	0.0302267
ENSDARG00000038709	si:dkeyp-66d1.7	-1.61872	0.045073
ENSDARG00000070721	vdrb	-1.62078	0.0137822
ENSDARG00000052905	zgc:165423	-1.62144	0.0180201
ENSDARG00000059689	mblac2	-1.62275	0.0282186
ENSDARG00000092771	BX530064.1	-1.62394	3.84131e-05
ENSDARG00000010758	capn12	-1.62688	0.00313765
ENSDARG00000104687	slc16a9b	-1.62854	0.0476761
ENSDARG00000063649	tead3b	-1.62929	0.00477907
ENSDARG00000087120	slc5a8	-1.6305	0.00714314
ENSDARG00000017799	tgm1	-1.6307	0.0292035
ENSDARG00000035127	rxrab	-1.63194	0.0218923
ENSDARG00000098096	slc12a1	-1.6324	0.00706708
ENSDARG00000039806	tbxtb	-1.63278	0.00163957
ENSDARG00000055136	si:dkey-101k6.5	-1.63593	0.0230152
ENSDARG00000037266	myoz2b	-1.63949	0.00530559
ENSDARG00000061292	pi15b	-1.64035	0.033402
ENSDARG00000096834	si:ch211-155k24.9	-1.64091	0.000217665
ENSDARG00000101264	trim35-12	-1.64106	0.00651037
ENSDARG00000086724	im:7151449	-1.6422	0.0169769
ENSDARG00000105080	CABZ01057891.1	-1.64416	0.0217511
ENSDARG00000103286	kcnk4a	-1.6444	0.00283389
ENSDARG00000053961	slc2a11a	-1.64567	0.0282181
ENSDARG00000040302	osgin2	-1.64638	0.0404841
ENSDARG00000068849	fam83ha	-1.64666	0.0414425
ENSDARG00000016773	cishb	-1.64889	0.00442355
ENSDARG00000070526	zc2hc1c	-1.64989	0.0422994
ENSDARG00000095197	CR854927.2	-1.65028	0.042246
ENSDARG00000039901	sh3gl2b	-1.65053	0.0388457
ENSDARG00000100927	nfatc2a	-1.65077	0.0249093
ENSDARG00000009733	kif21b	-1.65453	0.0190855
ENSDARG00000027582	angptl7	-1.65525	0.0100347
ENSDARG00000061654	wwc3	-1.65606	0.0084071
ENSDARG00000019808	evpla	-1.65641	0.0102853
ENSDARG00000099092	RASGRP2	-1.65799	0.00272821
ENSDARG00000105355	zgc:154164	-1.65963	0.0219989
ENSDARG00000070971	furinb	-1.65967	0.0279871
ENSDARG00000055854	nr4a3	-1.66013	0.0138011
ENSDARG00000028725	adra1aa	-1.66146	0.0158059
ENSDARG00000058990	slc35a2	-1.66553	0.0147671
ENSDARG00000093998	si:ch73-7i4.2	-1.66596	0.0334925
ENSDARG00000055574	FOXN2 (1 of many)	-1.66691	0.00840151
ENSDARG00000087260	mtss1lb	-1.66961	0.0213874
ENSDARG00000056028	slc22a7a	-1.67014	0.0065036
ENSDARG00000077688	cpo	-1.6719	9.08189e-06
ENSDARG00000003259	loxa	-1.67252	0.0274718
ENSDARG00000076140	clcf1	-1.67331	0.00939526
ENSDARG00000010437	tent5c	-1.67389	0.0057255
ENSDARG00000097241	BX120016.1	-1.67493	0.0467133
ENSDARG00000076814	gzm3.4	-1.6755	0.0298121
ENSDARG00000024471	nsl1	-1.67584	0.0139046
ENSDARG00000060435	bnipl	-1.67599	0.0161408
ENSDARG00000041706	vgll2a	-1.67735	0.0254795
ENSDARG00000069095	gls2a	-1.67875	0.00188331
ENSDARG00000100862	gprc5c	-1.67881	0.0372768
ENSDARG00000003181	sult1st4	-1.67941	0.00125684
ENSDARG00000101452	SUSD2	-1.67949	4.66912e-05
ENSDARG00000056767	itgb3a	-1.68101	0.0176081
ENSDARG00000098849	SLC25A29	-1.68222	0.0017333
ENSDARG00000091792	akap12a	-1.68235	0.000980126
ENSDARG00000062711	gal3st1a	-1.68323	0.000520845
ENSDARG00000103616	CU468002.1	-1.68403	0.0375883
ENSDARG00000075017	myzap	-1.68472	9.43298e-06
ENSDARG00000067850	jund	-1.68537	9.25299e-08
ENSDARG00000014805	fhl5	-1.6863	0.017634
ENSDARG00000014222	zgc:86598	-1.6882	0.00072077
ENSDARG00000103310	znf1053	-1.68969	0.0382497
ENSDARG00000099928	chrm5a	-1.6908	0.0188476
ENSDARG00000079302	and2	-1.69086	0.000177948
ENSDARG00000029075	pfkfb4b	-1.69135	0.00983013
ENSDARG00000076361	CABZ01039859.1	-1.69324	0.00501087
ENSDARG00000091728	zgc:114046	-1.69529	5.97483e-06
ENSDARG00000078349	zmp:0000000845	-1.69779	0.049413
ENSDARG00000044098	egr2a	-1.69782	0.0424187
ENSDARG00000007412	slc2a1b	-1.69883	0.00185449
ENSDARG00000100712	si:dkey-19b23.12	-1.70084	0.0175304
ENSDARG00000018418	pth1rb	-1.70373	0.0148693
ENSDARG00000095268	si:dkey-261h17.1	-1.70422	0.000121341
ENSDARG00000117643	CU896641.1	-1.70927	0.0170089
ENSDARG00000002644	rgs5a	-1.71018	0.0113685
ENSDARG00000097292	slc26a6	-1.712	0.035479
ENSDARG00000112674	AL954682.1	-1.71291	0.00339278
ENSDARG00000029710	lrrc30a	-1.7164	0.000110057
ENSDARG00000109601	BX323574.1	-1.71785	0.00142778
ENSDARG00000069912	hmga2	-1.71872	0.00462638
ENSDARG00000097924	CU464134.1	-1.71992	0.0356008
ENSDARG00000058822	wnt3a	-1.7206	0.000958964
ENSDARG00000101135	si:dkey-85k7.7	-1.7209	0.00407583
ENSDARG00000095919	si:ch73-236e11.2	-1.72205	0.0282616
ENSDARG00000104172	diabloa	-1.72276	0.000321171
ENSDARG00000038072	ptx4	-1.7229	0.00108365
ENSDARG00000037320	fam131c	-1.72297	0.00426055
ENSDARG00000115173	BX000364.3	-1.72313	0.0257102
ENSDARG00000087093	si:ch211-157c3.4	-1.72575	0.00104179
ENSDARG00000015495	klf3	-1.72731	6.1612e-05
ENSDARG00000096053	CR788248.1	-1.72789	0.0445962
ENSDARG00000091209	ucp3	-1.72866	0.0378834
ENSDARG00000058252	adamts15b	-1.72879	0.0382696
ENSDARG00000010454	guca1a	-1.73013	0.0436344
ENSDARG00000096915	si:ch211-107e6.6	-1.7318	0.0176783
ENSDARG00000016088	rtn2a	-1.73191	0.0198637
ENSDARG00000097973	si:ch1073-190k2.1	-1.7334	0.0019459
ENSDARG00000043646	slc6a8	-1.73408	0.013139
ENSDARG00000097179	CR538726.1	-1.73499	0.0430428
ENSDARG00000063288	slc2a11b	-1.73572	0.010354
ENSDARG00000057352	slc25a29	-1.73602	0.00718277
ENSDARG00000101586	si:ch73-389b16.1	-1.73614	0.0033171
ENSDARG00000021172	cyp2ad2	-1.73789	0.00823065
ENSDARG00000104518	si:dkeyp-13d12.23	-1.73824	0.0479175
ENSDARG00000069608	palm2	-1.74005	0.0178126
ENSDARG00000094060	CR749774.1	-1.74006	0.0266809
ENSDARG00000105558	btr07	-1.74084	0.0437521
ENSDARG00000043317	kita	-1.74215	0.0146783
ENSDARG00000076833	atp1b1b	-1.7426	0.00335288
ENSDARG00000015731	ano5a	-1.74293	0.00102301
ENSDARG00000043466	kcnk3a	-1.74334	0.0187512
ENSDARG00000058556	muc5.2	-1.74334	8.32701e-08
ENSDARG00000103074	CR385065.1	-1.74351	0.0120975
ENSDARG00000034717	def6c	-1.74609	0.0193302
ENSDARG00000033953	entpd2a.2	-1.74749	0.0333475
ENSDARG00000096073	col19a1	-1.74764	0.00238081
ENSDARG00000015158	slc50a1	-1.74778	0.0108131
ENSDARG00000053460	si:dkey-283b1.7	-1.74796	0.0102303
ENSDARG00000075820	CU694442.1	-1.7518	0.0121522
ENSDARG00000098284	ctxn1	-1.75339	0.00794117
ENSDARG00000078419	filip1a	-1.75621	0.00151656
ENSDARG00000018478	agxtb	-1.7579	0.000111326
ENSDARG00000054448	kif1c	-1.76256	0.0458871
ENSDARG00000098379	si:dkey-38l22.2	-1.76334	0.0144719
ENSDARG00000059719	fam169aa	-1.7637	0.0342878
ENSDARG00000003820	nr1d2a	-1.76422	0.000878632
ENSDARG00000061481	wu:fj05g07	-1.76563	0.0209466
ENSDARG00000013685	vsig8b	-1.76768	0.0215526
ENSDARG00000079618	sik2a	-1.7679	3.25535e-05
ENSDARG00000059054	pdk2b	-1.76903	0.0177245
ENSDARG00000062248	ptpn21	-1.7706	0.0250948
ENSDARG00000059948	si:dkey-121b10.7	-1.7718	0.00185468
ENSDARG00000092730	enam	-1.77243	0.0166245
ENSDARG00000097724	BX936342.2	-1.77331	0.0142828
ENSDARG00000096242	si:ch211-76l23.4	-1.77391	0.0453148
ENSDARG00000091185	FP017295.1	-1.77424	0.0438724
ENSDARG00000069017	elnb	-1.77664	0.0072465
ENSDARG00000055093	cdh27	-1.77885	0.000220537
ENSDARG00000113763	FP340257.1	-1.77886	0.0281318
ENSDARG00000112959	CABZ01072309.1	-1.78097	0.00200158
ENSDARG00000091592	peli1a	-1.78286	0.00110697
ENSDARG00000101409	CABZ01012957.1	-1.7832	0.0266628
ENSDARG00000055520	ftr61	-1.78506	0.0361297
ENSDARG00000095915	col6a3	-1.78543	0.0359724
ENSDARG00000045557	socs2	-1.78782	2.38396e-05
ENSDARG00000006598	sgk2b	-1.79061	0.00234208
ENSDARG00000014488	ca2	-1.79205	0.00603975
ENSDARG00000099558	NPC1L1	-1.79459	1.58733e-10
ENSDARG00000092600	si:dkey-256e7.5	-1.79824	0.00445918
ENSDARG00000078674	hspb9	-1.79877	0.0246749
ENSDARG00000092398	BX936320.1	-1.79898	0.0135175
ENSDARG00000070497	bicc1b	-1.8004	0.0460763
ENSDARG00000016999	lin28a	-1.8043	0.00403823
ENSDARG00000086391	cald1b	-1.80749	2.52525e-06
ENSDARG00000042737	slc52a3	-1.81041	0.000109195
ENSDARG00000038405	zgc:153921	-1.81453	0.0057181
ENSDARG00000079372	si:ch211-264f5.6	-1.81502	0.0287318
ENSDARG00000056145	si:dkey-159a18.1	-1.81511	0.0109275
ENSDARG00000017355	rsph9	-1.81651	0.0251615
ENSDARG00000117738	CU463109.2	-1.81925	0.00229431
ENSDARG00000057143	nradd	-1.81987	0.0050994
ENSDARG00000010565	aqp4	-1.82656	0.0161708
ENSDARG00000079497	tcima	-1.83045	0.0314451
ENSDARG00000035257	akr1a1a	-1.83222	0.0447186
ENSDARG00000062974	itga2.2	-1.83375	0.016752
ENSDARG00000096613	si:ch73-212j7.3	-1.83396	0.0410652
ENSDARG00000077979	tmem26a	-1.83673	0.0449253
ENSDARG00000100265	rhcgb	-1.83922	0.00724634
ENSDARG00000117485	FO681323.1	-1.84462	1.68011e-08
ENSDARG00000031426	csrnp1a	-1.85709	0.00111662
ENSDARG00000040135	fosaa	-1.85881	0.0147225
ENSDARG00000106630	LO018627.1	-1.86384	0.000111555
ENSDARG00000024847	col5a2b	-1.86561	0.00740069
ENSDARG00000114567	BX323555.4	-1.86938	0.0333966
ENSDARG00000086256	si:ch211-236p5.2	-1.86996	0.0126337
ENSDARG00000042641	cyp51	-1.87056	0.00574025
ENSDARG00000051823	hyal4	-1.8799	6.04122e-05
ENSDARG00000078318	tmod1	-1.88031	0.00349632
ENSDARG00000100947	mafk	-1.88215	0.00783014
ENSDARG00000024560	slc4a1b	-1.884	0.000359731
ENSDARG00000061231	tinagl1	-1.88478	0.00594879
ENSDARG00000044691	ppp1r3b	-1.88487	0.00926856
ENSDARG00000100738	osmr	-1.88871	0.0284044
ENSDARG00000014340	rab11al	-1.88966	0.00339916
ENSDARG00000098462	CU570782.1	-1.89002	0.00900888
ENSDARG00000102206	stc2b	-1.89266	0.0308666
ENSDARG00000116732	CABZ01031870.1	-1.89484	0.0142605
ENSDARG00000079221	si:ch211-162k9.6	-1.90715	0.00115026
ENSDARG00000099796	si:dkey-285b23.3	-1.90918	0.00309386
ENSDARG00000025089	loxl4	-1.91225	4.61002e-08
ENSDARG00000062830	tent5d	-1.91254	0.00383451
ENSDARG00000021866	upk1a	-1.91344	0.0173219
ENSDARG00000086418	si:ch211-236p5.3	-1.91493	0.0221865
ENSDARG00000038561	klf6b	-1.91692	0.00138749
ENSDARG00000044688	dusp4	-1.92039	0.000322405
ENSDARG00000058799	mybpha	-1.92161	0.000598309
ENSDARG00000088255	smoc1	-1.92395	0.00420022
ENSDARG00000038593	rspo4	-1.93394	0.0370479
ENSDARG00000060702	npffr2b	-1.93927	0.0096445
ENSDARG00000068194	klf9	-1.94174	5.08601e-05
ENSDARG00000077858	asip1	-1.9456	0.01209
ENSDARG00000035944	sync	-1.94638	3.50977e-06
ENSDARG00000067665	fam167aa	-1.94822	0.00468487
ENSDARG00000013721	g6pca.2	-1.94862	1.82376e-05
ENSDARG00000076820	xkr8.2	-1.951	3.48613e-07
ENSDARG00000099960	elovl1a	-1.95497	0.00429672
ENSDARG00000068219	b3gnt2l	-1.9565	0.00581194
ENSDARG00000092470	thbd	-1.96495	7.39122e-05
ENSDARG00000101164	nansb	-1.96506	0.00383514
ENSDARG00000096712	si:dkey-193p11.2	-1.96602	0.0251304
ENSDARG00000043514	si:dkey-239i20.4	-1.97027	0.000370235
ENSDARG00000016479	ugt5a1	-1.97729	0.00116741
ENSDARG00000105219	znf988	-1.97796	0.0042207
ENSDARG00000052520	sgms2a	-1.97862	0.0093452
ENSDARG00000092044	si:dkey-22f5.9	-1.97908	0.000318327
ENSDARG00000012903	slc34a2a	-1.9827	1.03402e-20
ENSDARG00000039099	aep1	-1.98571	8.94654e-09
ENSDARG00000026764	ahsg1	-1.98586	0.00107506
ENSDARG00000115301	lurap1	-1.98772	0.0444023
ENSDARG00000039264	igfbp5a	-1.98796	0.0237501
ENSDARG00000042859	slc5a6a	-1.98866	0.00231099
ENSDARG00000024546	pla2g4aa	-1.98869	0.0210755
ENSDARG00000029476	ldlra	-1.98964	0.00451264
ENSDARG00000042090	si:ch73-55i23.1	-1.99409	0.0205268
ENSDARG00000088937	si:dkey-259j3.5	-1.99545	0.000196092
ENSDARG00000076192	ankrd1b	-1.99585	1.03067e-08
ENSDARG00000116493	GAA (1 of many)	-1.99618	0.0337525
ENSDARG00000038305	vgll3	-1.99849	0.0222751
ENSDARG00000093844	zgc:136461	-2.0022	0.0102538
ENSDARG00000105653	BX323797.4	-2.00549	0.00499568
ENSDARG00000078550	zgc:194839	-2.00669	0.0320783
ENSDARG00000099821	tymp	-2.009	0.000227192
ENSDARG00000076110	nwd1	-2.01249	0.00642575
ENSDARG00000104576	si:ch211-152c8.5	-2.0129	0.000160377
ENSDARG00000070357	cx39.4	-2.01399	0.00219091
ENSDARG00000079946	sqlea	-2.01415	0.00199189
ENSDARG00000020455	si:ch211-171h4.3	-2.01786	0.00117555
ENSDARG00000051805	CU469568.1	-2.01838	0.00823456
ENSDARG00000060246	slc16a6b	-2.02111	0.0160323
ENSDARG00000051873	zgc:158222	-2.02434	6.19398e-05
ENSDARG00000052376	b3gnt2a	-2.02653	0.0261755
ENSDARG00000105809	CR376774.1	-2.02701	8.3302e-11
ENSDARG00000093547	si:dkey-111e8.4	-2.02775	0.0084765
ENSDARG00000093239	BX649641.3	-2.03155	0.0455091
ENSDARG00000117403	FO904966.2	-2.0345	1.46711e-11
ENSDARG00000062632	duox	-2.03453	0.000917217
ENSDARG00000117474	CABZ01048956.1	-2.03599	1.28668e-11
ENSDARG00000100167	CSDC2 (1 of many)	-2.03619	0.012153
ENSDARG00000097951	CU469568.4	-2.03694	5.07674e-05
ENSDARG00000097906	CR387921.1	-2.04276	0.00519717
ENSDARG00000098991	znf1095	-2.04592	0.028336
ENSDARG00000036864	slc34a2b	-2.05136	0.000608254
ENSDARG00000077631	CU459089.1	-2.05377	0.0208347
ENSDARG00000074613	si:ch211-240l19.6	-2.05385	0.00187837
ENSDARG00000040528	lgals3bpb	-2.05601	0.000565885
ENSDARG00000031616	g6pca.1	-2.05732	0.00011584
ENSDARG00000117471	FP102122.2	-2.06879	0.0377585
ENSDARG00000004199	spam1	-2.06882	0.00762329
ENSDARG00000074728	mfsd9	-2.0834	0.0278633
ENSDARG00000103264	si:dkey-25g12.4	-2.09121	0.0212159
ENSDARG00000112873	si:dkey-23f9.11	-2.09353	0.035361
ENSDARG00000091817	CR391998.1	-2.09397	0.000853013
ENSDARG00000074120	usp2b	-2.11101	0.00281824
ENSDARG00000043442	zgc:153665	-2.11188	0.018091
ENSDARG00000111934	zgc:112234	-2.11286	0.0164735
ENSDARG00000058390	acot9.2	-2.1175	0.00721004
ENSDARG00000091211	adh8a	-2.12062	0.0081723
ENSDARG00000112694	CR556713.1	-2.1209	0.0176721
ENSDARG00000055835	slc26a6	-2.121	5.89864e-14
ENSDARG00000096722	si:dkey-16i5.8	-2.12167	0.00309308
ENSDARG00000104892	znf1108	-2.12448	0.0456511
ENSDARG00000035694	stm	-2.13022	2.60525e-05
ENSDARG00000110596	CABZ01079179.1	-2.13533	0.0324862
ENSDARG00000097931	BX323557.1	-2.14355	0.0229946
ENSDARG00000111945	CABZ01069040.1	-2.15048	0.00908266
ENSDARG00000105590	si:cabz01007794.1	-2.1528	1.9914e-09
ENSDARG00000062195	fbxo31	-2.15417	0.0123536
ENSDARG00000105331	BX569779.1	-2.15802	0.0159142
ENSDARG00000098988	si:ch211-193i15.1	-2.16269	0.0193041
ENSDARG00000096684	CR382372.1	-2.16538	0.0185733
ENSDARG00000041098	barx2	-2.16906	0.00179985
ENSDARG00000092174	si:ch211-59d15.4	-2.17089	0.004156
ENSDARG00000039393	si:ch211-240l19.5	-2.17156	0.000994367
ENSDARG00000093608	ccl34b.1	-2.17294	0.00369714
ENSDARG00000117646	CABZ01072309.2	-2.17444	4.45233e-06
ENSDARG00000117700	AL928707.3	-2.1748	0.00326445
ENSDARG00000003944	nmur1b	-2.17565	0.027018
ENSDARG00000089107	mlxipl	-2.19054	0.00110578
ENSDARG00000079773	nox5	-2.19859	0.00163068
ENSDARG00000091783	si:dkeyp-71f10.5	-2.20339	0.0252357
ENSDARG00000090899	sycn.3	-2.20594	0.00301651
ENSDARG00000028541	si:ch211-121a2.4	-2.21076	3.56922e-05
ENSDARG00000016439	slc7a1	-2.21321	5.55138e-05
ENSDARG00000094693	si:dkey-220k22.3	-2.21338	0.0160462
ENSDARG00000042396	odf3b	-2.22715	0.000897729
ENSDARG00000095462	CELA1 (1 of many)	-2.23591	0.0410861
ENSDARG00000112703	CU013534.1	-2.25208	0.00476131
ENSDARG00000111964	zgc:171759	-2.25667	0.00691552
ENSDARG00000090097	CR626886.1	-2.26085	0.029513
ENSDARG00000102949	CU184832.1	-2.26687	0.00893876
ENSDARG00000067848	nmrk2	-2.26742	0.00543212
ENSDARG00000077836	ttc22	-2.27525	5.96885e-05
ENSDARG00000062030	gpr17	-2.28115	0.0436309
ENSDARG00000095993	znf1073	-2.31018	0.0319197
ENSDARG00000117809	CR388228.1	-2.31435	0.0483329
ENSDARG00000041019	or111-11	-2.31546	0.00640776
ENSDARG00000096191	si:ch211-112b1.2	-2.32042	0.00968971
ENSDARG00000074185	pcsk9	-2.34926	0.00507545
ENSDARG00000077726	nocta	-2.35379	9.68661e-07
ENSDARG00000109390	si:ch211-66i15.5	-2.36313	0.00903167
ENSDARG00000068417	foxl2b	-2.36478	0.000582544
ENSDARG00000076554	cdkn1a	-2.39583	0.00243566
ENSDARG00000018744	prl2	-2.39688	0.0299274
ENSDARG00000000796	nr4a1	-2.40032	0.00174181
ENSDARG00000054753	col10a1a	-2.40225	4.75748e-05
ENSDARG00000099101	gch2	-2.40932	1.43544e-05
ENSDARG00000103066	si:ch73-14h10.2	-2.42229	0.0215991
ENSDARG00000045708	adm2a	-2.43418	0.0153704
ENSDARG00000094059	si:ch211-191j22.7	-2.45367	0.00072015
ENSDARG00000117558	BX005389.3	-2.45537	0.0375463
ENSDARG00000101358	si:ch73-378g22.1	-2.47829	0.000875231
ENSDARG00000099437	si:ch1073-268j14.1	-2.49312	7.03107e-05
ENSDARG00000117249	CABZ01079872.1	-2.49389	0.0162133
ENSDARG00000117707	CABZ01072532.1	-2.52517	0.0331499
ENSDARG00000101322	tfr1a	-2.52732	1.24055e-05
ENSDARG00000040130	si:ch211-215k15.4	-2.52874	0.0416052
ENSDARG00000070140	RETSAT	-2.53714	0.00303207
ENSDARG00000074666	zgc:153760	-2.54231	0.00138221
ENSDARG00000059486	cplx4b	-2.5428	0.0436437
ENSDARG00000038969	zgc:113142	-2.54761	0.0254317
ENSDARG00000078622	scpp5	-2.55144	0.00038233
ENSDARG00000021055	isl1l	-2.55881	0.0015914
ENSDARG00000117743	BX649350.2	-2.586	0.0379625
ENSDARG00000076685	wisp1b	-2.59625	0.00483628
ENSDARG00000093349	si:ch211-141e20.2	-2.63618	0.000216724
ENSDARG00000095869	AL845419.1	-2.65811	0.0132951
ENSDARG00000053624	csf1rb	-2.66242	4.79658e-05
ENSDARG00000117185	si:ch211-255f4.11	-2.66536	0.0440223
ENSDARG00000092082	BX649639.1	-2.67003	0.0147234
ENSDARG00000103858	arf4a	-2.67253	0.0047809
ENSDARG00000105414	zgc:112234	-2.69115	0.0361991
ENSDARG00000117487	BX640462.3	-2.69431	0.0403626
ENSDARG00000098668	BX323031.1	-2.73332	0.0127687
ENSDARG00000098012	itgae.1	-2.81331	0.000431667
ENSDARG00000079549	cdc42ep1a	-2.81676	0.000931028
ENSDARG00000044512	ca4c	-2.82144	0.005901
ENSDARG00000074732	BX682234.1	-2.82709	0.0296017
ENSDARG00000071416	gna15.4	-2.82959	0.0306542
ENSDARG00000104341	si:ch211-76m11.8	-2.90981	0.0133995
ENSDARG00000117450	FO834828.2	-2.91097	1.60112e-08
ENSDARG00000108209	RF00001	-2.91118	0.0196783
ENSDARG00000079922	klf4	-2.93437	0.00170045
ENSDARG00000097317	si:dkey-276j7.3	-2.9407	0.00630368
ENSDARG00000100202	BX537249.1	-2.9446	0.0485059
ENSDARG00000086449	znf1055	-2.96728	0.0168116
ENSDARG00000103105	BX936303.1	-3.03671	0.0432866
ENSDARG00000102364	si:dkey-202l22.6	-3.04356	1.13073e-15
ENSDARG00000014356	krt95	-3.14941	0.0360983
ENSDARG00000057884	zgc:114174	-3.15591	0.0259379
ENSDARG00000079361	abcg2b	-3.18707	1.49796e-07
ENSDARG00000093738	pth1a	-3.19085	0.0452446
ENSDARG00000097041	BX927349.1	-3.23923	0.00767121
ENSDARG00000045015	cyp27b1	-3.24797	0.000276906
ENSDARG00000102683	CR626941.1	-3.26219	0.0388064
ENSDARG00000092890	si:ch73-44m9.5	-3.27976	0.00124132
ENSDARG00000103039	CABZ01012962.1	-3.30502	0.0175335
ENSDARG00000096870	si:dkey-33c3.1	-3.3315	0.0471773
ENSDARG00000111386	CABZ01079178.1	-3.36912	0.00902622
ENSDARG00000098403	CR925723.1	-3.4557	0.0262762
ENSDARG00000104588	zgc:112234	-3.49124	0.0409785
ENSDARG00000054003	rargb	-3.49989	0.000629328
ENSDARG00000096790	BX569801.2	-3.53457	0.0471904
ENSDARG00000094901	abcc6b.2	-3.58052	0.000497087
ENSDARG00000113016	CU207245.1	-3.67787	0.0361387
ENSDARG00000029497	tfcp2l1	-3.7149	1.6162e-05
ENSDARG00000112843	BX908796.3	-3.71874	0.00881882
ENSDARG00000017251	smtlb	-3.73063	0.0124319
ENSDARG00000111831	CR407594.1	-3.77093	0.0199283
ENSDARG00000044023	nkl.4	-3.86393	0.0131307
ENSDARG00000080205	RF00612	-3.89062	0.0232109
ENSDARG00000117216	LO017718.1	-3.9061	2.12039e-06
ENSDARG00000096702	CU550702.1	-3.97042	0.0488307
ENSDARG00000055751	fosb	-4.06712	1.01163e-11
ENSDARG00000093822	si:dkey-259j3.5	-4.12081	0.00103401
ENSDARG00000076191	fbxl13	-4.19454	0.018233
ENSDARG00000086052	si:ch211-106k21.5	-4.36018	0.0123125
ENSDARG00000117452	AL928714.1	-4.67704	0.0104948
ENSDARG00000105708	or109-11	-4.68099	0.00227185
ENSDARG00000097323	si:ch211-14i3.2	-4.80188	0.000498845
ENSDARG00000021497	gpr132a	-4.95229	0.0342988
ENSDARG00000012609	hpx a	-5.05787	0.000151878
ENSDARG00000094419	BX640465.1	-5.19874	0.0468775
ENSDARG00000093865	CR356223.1	-5.32384	0.00666466
ENSDARG00000097667	BX569785.1	-5.5405	0.0212098
ENSDARG00000004598	or102-2	-5.55933	0.0056029
ENSDARG00000013438	sycp3	-7.12866	0.000303451
ENSDARG00000037946	prl	-7.32106	0.0272167
ENSDARG00000095711	BX284666.3	-7.33043	0.000685812
ENSDARG00000084287	RF00001	-8.95478	0.0211706
ENSDARG00000103015	hist1h2a2	-8.97897	0.00265792
ENSDARG00000096765	pimr124	-11.9663	0.0196776
ENSDARG00000025600	or102-5	-12.0995	0.0418362
ENSDARG00000100364	FO907110.1	-13.2673	0.0344053
ENSDARG00000117544	BX323550.3	-13.8822	0.0393549
ENSDARG00000043894	si:ch211-214k5.3	-15.5988	0.0110324
ENSDARG00000112530	RF00392	-18.7071	0.0190973
